# Supplementary material for: Somatic mutations in collagens are associated with a distinct tumor environment and overall survival in gastric cancer
Source: BMC Cancer. 2022 Feb 4;22:139. doi: 10.1186/s12885-021-09136-1 (PMC8815231; doi:10.1186/s12885-021-09136-1)
Supplement: Supplementary file 4 — Additional file 4 : Table S4. Collagen gene combinations identified from combinatorics approach. [file 12885_2021_9136_MOESM4_ESM.xlsx]

## Sheet: All_Muts_All_Cases
p	HR	q	Mean_Patients_Q	Patients	Genes			Cases
0.00766666	0.588556	0	21.07	30	COL10A1	COL5A2		TCGA-B7-5816	TCGA-BR-4361	TCGA-BR-4371	TCGA-BR-6452	TCGA-BR-6852	TCGA-BR-7703	TCGA-BR-8078	TCGA-BR-8081	TCGA-BR-8363	TCGA-BR-8368	TCGA-BR-8591	TCGA-BR-8680	TCGA-CD-8525	TCGA-CD-A4MG	TCGA-CG-5723	TCGA-CG-5733	TCGA-FP-7829	TCGA-HU-A4G8	TCGA-HU-A4GT	TCGA-IN-7806	TCGA-IN-A6RS	TCGA-MX-A5UJ	TCGA-R5-A7ZF	TCGA-R5-A7ZI	TCGA-VQ-A8P2	TCGA-VQ-A8PT	TCGA-VQ-A91E	TCGA-VQ-A91K	TCGA-VQ-A924	TCGA-VQ-A94R
0.00301005	0.68259	0	41.42	61	COL11A1	COL5A2		TCGA-B7-5818	TCGA-B7-A5TN	TCGA-BR-4187	TCGA-BR-4201	TCGA-BR-4361	TCGA-BR-4371	TCGA-BR-6452	TCGA-BR-6453	TCGA-BR-6852	TCGA-BR-7703	TCGA-BR-7704	TCGA-BR-7851	TCGA-BR-8081	TCGA-BR-8286	TCGA-BR-8361	TCGA-BR-8368	TCGA-BR-8369	TCGA-BR-8372	TCGA-BR-8487	TCGA-BR-8591	TCGA-BR-8680	TCGA-BR-A4J7	TCGA-CD-A4MG	TCGA-CG-4305	TCGA-CG-4438	TCGA-CG-5723	TCGA-CG-5727	TCGA-D7-A4YY	TCGA-D7-A4Z0	TCGA-D7-A6EY	TCGA-D7-A74A	TCGA-EQ-8122	TCGA-FP-7829	TCGA-FP-A4BE	TCGA-HF-7133	TCGA-HU-8602	TCGA-HU-A4G8	TCGA-HU-A4GP	TCGA-HU-A4GT	TCGA-HU-A4GU	TCGA-HU-A4GX	TCGA-IN-7806
0.00945338	0.70819	0	36.91	53	COL11A1	COL6A1		TCGA-B7-5816	TCGA-B7-5818	TCGA-B7-A5TN	TCGA-BR-4187	TCGA-BR-4201	TCGA-BR-4361	TCGA-BR-6453	TCGA-BR-6802	TCGA-BR-7704	TCGA-BR-7851	TCGA-BR-8286	TCGA-BR-8361	TCGA-BR-8369	TCGA-BR-8372	TCGA-BR-8382	TCGA-BR-8486	TCGA-BR-8487	TCGA-BR-8680	TCGA-BR-A4J7	TCGA-CD-A4MI	TCGA-CG-4305	TCGA-CG-4438	TCGA-CG-4460	TCGA-CG-5723	TCGA-CG-5727	TCGA-D7-A4YY	TCGA-D7-A4Z0	TCGA-D7-A6EY	TCGA-D7-A74A	TCGA-EQ-8122	TCGA-FP-A4BE	TCGA-HF-7133	TCGA-HF-A5NB	TCGA-HU-8602	TCGA-HU-A4G8	TCGA-HU-A4GP	TCGA-HU-A4GU	TCGA-HU-A4GX	TCGA-HU-A4H3	TCGA-IN-A6RP	TCGA-IP-7968	TCGA-R5-A7O7
0.0342488	0.700988	0	25.21	36	COL15A1	COL6A1		TCGA-3M-AB47	TCGA-B7-5816	TCGA-BR-4368	TCGA-BR-6458	TCGA-BR-6802	TCGA-BR-7703	TCGA-BR-7704	TCGA-BR-8360	TCGA-BR-8369	TCGA-BR-8372	TCGA-BR-8382	TCGA-BR-8486	TCGA-BR-8680	TCGA-BR-A4J7	TCGA-CD-5804	TCGA-CD-A4MI	TCGA-CG-4442	TCGA-CG-4460	TCGA-CG-5721	TCGA-CG-5723	TCGA-CG-5728	TCGA-D7-6526	TCGA-D7-6822	TCGA-D7-A74B	TCGA-EQ-8122	TCGA-F1-6874	TCGA-HF-A5NB	TCGA-HU-A4G8	TCGA-HU-A4G9	TCGA-HU-A4GU	TCGA-HU-A4H3	TCGA-IN-A6RO	TCGA-R5-A7O7	TCGA-VQ-A8P2	TCGA-VQ-A8PB	TCGA-VQ-A8PH
0.00753596	0.641355	0	26.93	38	COL17A1	COL5A2		TCGA-B7-A5TI	TCGA-BR-4280	TCGA-BR-4292	TCGA-BR-4361	TCGA-BR-4371	TCGA-BR-6452	TCGA-BR-6852	TCGA-BR-7703	TCGA-BR-7707	TCGA-BR-8081	TCGA-BR-8361	TCGA-BR-8368	TCGA-BR-8487	TCGA-BR-8591	TCGA-BR-8680	TCGA-CD-A4MG	TCGA-CG-5723	TCGA-CG-5726	TCGA-CG-5728	TCGA-D7-A6EZ	TCGA-FP-7829	TCGA-HF-A5NB	TCGA-HU-A4G8	TCGA-HU-A4G9	TCGA-HU-A4GH	TCGA-HU-A4GT	TCGA-HU-A4GX	TCGA-IN-7806	TCGA-MX-A5UJ	TCGA-R5-A7ZF	TCGA-RD-A8N5	TCGA-VQ-A8P2	TCGA-VQ-A8PT	TCGA-VQ-A91K	TCGA-VQ-A91N	TCGA-VQ-A924	TCGA-VQ-A94R	TCGA-VQ-AA6D
0.0211978	0.665946	0	24.75	35	COL4A5	COL5A2		TCGA-B7-A5TJ	TCGA-BR-4361	TCGA-BR-4371	TCGA-BR-6452	TCGA-BR-6852	TCGA-BR-7703	TCGA-BR-7707	TCGA-BR-8081	TCGA-BR-8363	TCGA-BR-8368	TCGA-BR-8589	TCGA-BR-8591	TCGA-BR-8680	TCGA-BR-8686	TCGA-CD-5803	TCGA-CD-8535	TCGA-CD-A4MG	TCGA-CG-5723	TCGA-D7-A6EY	TCGA-FP-7829	TCGA-HU-8602	TCGA-HU-A4G8	TCGA-HU-A4GN	TCGA-HU-A4GT	TCGA-HU-A4GU	TCGA-IN-7806	TCGA-IN-A6RS	TCGA-MX-A5UJ	TCGA-R5-A7ZF	TCGA-SW-A7EA	TCGA-VQ-A8P2	TCGA-VQ-A8PT	TCGA-VQ-A91K	TCGA-VQ-A924	TCGA-VQ-A94R
0.0243682	0.671482	0	24.17	34	COL5A2	COL8A1		TCGA-BR-4361	TCGA-BR-4370	TCGA-BR-4371	TCGA-BR-6452	TCGA-BR-6852	TCGA-BR-7703	TCGA-BR-8081	TCGA-BR-8368	TCGA-BR-8382	TCGA-BR-8487	TCGA-BR-8591	TCGA-BR-8680	TCGA-BR-A4CS	TCGA-CD-5804	TCGA-CD-A48A	TCGA-CD-A4MG	TCGA-CG-5723	TCGA-D7-A4YY	TCGA-FP-7829	TCGA-HU-8238	TCGA-HU-8602	TCGA-HU-A4G8	TCGA-HU-A4GT	TCGA-IN-7806	TCGA-MX-A5UJ	TCGA-R5-A7ZF	TCGA-VQ-A8P2	TCGA-VQ-A8PC	TCGA-VQ-A8PP	TCGA-VQ-A8PT	TCGA-VQ-A91K	TCGA-VQ-A91V	TCGA-VQ-A924	TCGA-VQ-A94R
0.0180416	0.597727	0	18.3	26	COL5A2	COL8A2		TCGA-BR-4361	TCGA-BR-4362	TCGA-BR-4371	TCGA-BR-6452	TCGA-BR-6852	TCGA-BR-7703	TCGA-BR-8081	TCGA-BR-8368	TCGA-BR-8487	TCGA-BR-8591	TCGA-BR-8680	TCGA-CD-A4MG	TCGA-CG-4460	TCGA-CG-5723	TCGA-FP-7829	TCGA-HU-8602	TCGA-HU-A4G8	TCGA-HU-A4GT	TCGA-IN-7806	TCGA-MX-A5UJ	TCGA-R5-A7ZF	TCGA-VQ-A8P2	TCGA-VQ-A8PT	TCGA-VQ-A91K	TCGA-VQ-A924	TCGA-VQ-A94R
0.0149076	0.634182	0	20.68	29	COL10A1	COL16A1	COL6A5	TCGA-3M-AB46	TCGA-B7-5816	TCGA-BR-4257	TCGA-BR-4280	TCGA-BR-6452	TCGA-BR-7723	TCGA-BR-7851	TCGA-BR-8078	TCGA-BR-8363	TCGA-BR-8680	TCGA-CD-8525	TCGA-CD-8535	TCGA-CD-A487	TCGA-CD-A4MJ	TCGA-CG-4306	TCGA-CG-4466	TCGA-CG-5723	TCGA-CG-5728	TCGA-CG-5733	TCGA-D7-A4YY	TCGA-HF-7134	TCGA-HU-A4G8	TCGA-HU-A4G9	TCGA-IN-A6RS	TCGA-R5-A7ZI	TCGA-VQ-A8P2	TCGA-VQ-A8PT	TCGA-VQ-A91E	TCGA-VQ-A91K
0.0268354	0.640073	0	18.89	27	COL16A1	COL6A5	COL8A2	TCGA-3M-AB46	TCGA-BR-4257	TCGA-BR-4280	TCGA-BR-4361	TCGA-BR-4362	TCGA-BR-6452	TCGA-BR-7723	TCGA-BR-7851	TCGA-BR-8487	TCGA-BR-8680	TCGA-CD-8535	TCGA-CD-A487	TCGA-CD-A4MJ	TCGA-CG-4306	TCGA-CG-4460	TCGA-CG-4466	TCGA-CG-5723	TCGA-CG-5728	TCGA-D7-A4YY	TCGA-HF-7134	TCGA-HU-8602	TCGA-HU-A4G8	TCGA-HU-A4G9	TCGA-VQ-A8P2	TCGA-VQ-A8PT	TCGA-VQ-A91E	TCGA-VQ-A91K
0.0322301	0.668658	0.01	24.6	34	COL10A1	COL15A1		TCGA-3M-AB47	TCGA-B7-5816	TCGA-BR-4368	TCGA-BR-6458	TCGA-BR-6802	TCGA-BR-7703	TCGA-BR-7704	TCGA-BR-8078	TCGA-BR-8360	TCGA-BR-8363	TCGA-BR-8369	TCGA-BR-8372	TCGA-BR-8382	TCGA-BR-8680	TCGA-BR-A4J7	TCGA-CD-5804	TCGA-CD-8525	TCGA-CG-4442	TCGA-CG-5721	TCGA-CG-5728	TCGA-CG-5733	TCGA-D7-6526	TCGA-D7-6822	TCGA-D7-A74B	TCGA-F1-6874	TCGA-HU-A4G9	TCGA-HU-A4GU	TCGA-IN-A6RO	TCGA-IN-A6RS	TCGA-R5-A7O7	TCGA-R5-A7ZI	TCGA-VQ-A8P2	TCGA-VQ-A8PH	TCGA-VQ-A91E
0.0176667	0.685127	0.01	27.82	39	COL10A1	COL4A1		TCGA-B7-5816	TCGA-BR-4184	TCGA-BR-4257	TCGA-BR-4362	TCGA-BR-4363	TCGA-BR-6452	TCGA-BR-6456	TCGA-BR-6852	TCGA-BR-7851	TCGA-BR-8078	TCGA-BR-8361	TCGA-BR-8363	TCGA-BR-8372	TCGA-BR-8484	TCGA-BR-8680	TCGA-BR-8690	TCGA-BR-A4PD	TCGA-BR-A4PE	TCGA-CD-8525	TCGA-CD-A4MG	TCGA-CG-4437	TCGA-CG-4443	TCGA-CG-4449	TCGA-CG-4469	TCGA-CG-5723	TCGA-CG-5728	TCGA-CG-5733	TCGA-HU-8244	TCGA-HU-A4GN	TCGA-IN-A6RS	TCGA-IN-A7NU	TCGA-R5-A7O7	TCGA-R5-A7ZI	TCGA-VQ-A8P2	TCGA-VQ-A8PT	TCGA-VQ-A8PX	TCGA-VQ-A91A	TCGA-VQ-A91D	TCGA-VQ-A91E
0.0189658	0.737827	0.01	40.5	60	COL11A1	COL15A1		TCGA-3M-AB47	TCGA-B7-5818	TCGA-B7-A5TN	TCGA-BR-4187	TCGA-BR-4201	TCGA-BR-4361	TCGA-BR-4368	TCGA-BR-6453	TCGA-BR-6458	TCGA-BR-6802	TCGA-BR-7703	TCGA-BR-7704	TCGA-BR-7851	TCGA-BR-8286	TCGA-BR-8360	TCGA-BR-8361	TCGA-BR-8369	TCGA-BR-8372	TCGA-BR-8382	TCGA-BR-8487	TCGA-BR-8680	TCGA-BR-A4J7	TCGA-CD-5804	TCGA-CG-4305	TCGA-CG-4438	TCGA-CG-4442	TCGA-CG-5721	TCGA-CG-5727	TCGA-CG-5728	TCGA-D7-6526	TCGA-D7-6822	TCGA-D7-A4YY	TCGA-D7-A4Z0	TCGA-D7-A6EY	TCGA-D7-A74A	TCGA-D7-A74B	TCGA-EQ-8122	TCGA-F1-6874	TCGA-FP-A4BE	TCGA-HF-7133	TCGA-HU-8602	TCGA-HU-A4G9
0.0135957	0.719875	0.01	37.5	55	COL11A1	COL16A1		TCGA-3M-AB46	TCGA-B7-5818	TCGA-B7-A5TN	TCGA-BR-4187	TCGA-BR-4201	TCGA-BR-4257	TCGA-BR-4280	TCGA-BR-4361	TCGA-BR-6453	TCGA-BR-7704	TCGA-BR-7851	TCGA-BR-8286	TCGA-BR-8361	TCGA-BR-8369	TCGA-BR-8372	TCGA-BR-8487	TCGA-BR-8680	TCGA-BR-A4J7	TCGA-CD-8535	TCGA-CD-A4MJ	TCGA-CG-4305	TCGA-CG-4306	TCGA-CG-4438	TCGA-CG-4466	TCGA-CG-5727	TCGA-CG-5728	TCGA-D7-A4YY	TCGA-D7-A4Z0	TCGA-D7-A6EY	TCGA-D7-A74A	TCGA-EQ-8122	TCGA-FP-A4BE	TCGA-HF-7133	TCGA-HU-8602	TCGA-HU-A4G8	TCGA-HU-A4G9	TCGA-HU-A4GP	TCGA-HU-A4GU	TCGA-HU-A4GX	TCGA-IN-A6RP	TCGA-IP-7968	TCGA-R5-A7O7
0.0167458	0.739212	0.01	38.84	57	COL11A1	COL17A1		TCGA-B7-5818	TCGA-B7-A5TI	TCGA-B7-A5TN	TCGA-BR-4187	TCGA-BR-4201	TCGA-BR-4280	TCGA-BR-4292	TCGA-BR-4361	TCGA-BR-6452	TCGA-BR-6453	TCGA-BR-7704	TCGA-BR-7707	TCGA-BR-7851	TCGA-BR-8286	TCGA-BR-8361	TCGA-BR-8369	TCGA-BR-8372	TCGA-BR-8487	TCGA-BR-8680	TCGA-BR-A4J7	TCGA-CG-4305	TCGA-CG-4438	TCGA-CG-5726	TCGA-CG-5727	TCGA-CG-5728	TCGA-D7-A4YY	TCGA-D7-A4Z0	TCGA-D7-A6EY	TCGA-D7-A6EZ	TCGA-D7-A74A	TCGA-EQ-8122	TCGA-FP-A4BE	TCGA-HF-7133	TCGA-HF-A5NB	TCGA-HU-8602	TCGA-HU-A4G9	TCGA-HU-A4GH	TCGA-HU-A4GP	TCGA-HU-A4GU	TCGA-HU-A4GX	TCGA-IN-A6RP	TCGA-IP-7968
0.0106	0.740161	0.01	45.89	69	COL11A1	COL4A1		TCGA-B7-5818	TCGA-B7-A5TN	TCGA-BR-4184	TCGA-BR-4187	TCGA-BR-4201	TCGA-BR-4257	TCGA-BR-4361	TCGA-BR-4362	TCGA-BR-4363	TCGA-BR-6452	TCGA-BR-6453	TCGA-BR-6456	TCGA-BR-6852	TCGA-BR-7704	TCGA-BR-7851	TCGA-BR-8286	TCGA-BR-8361	TCGA-BR-8363	TCGA-BR-8369	TCGA-BR-8372	TCGA-BR-8484	TCGA-BR-8487	TCGA-BR-8680	TCGA-BR-8690	TCGA-BR-A4J7	TCGA-BR-A4PD	TCGA-BR-A4PE	TCGA-CD-A4MG	TCGA-CG-4305	TCGA-CG-4437	TCGA-CG-4438	TCGA-CG-4443	TCGA-CG-4449	TCGA-CG-4469	TCGA-CG-5723	TCGA-CG-5727	TCGA-CG-5728	TCGA-D7-A4YY	TCGA-D7-A4Z0	TCGA-D7-A6EY	TCGA-D7-A74A	TCGA-EQ-8122
0.0170802	0.759217	0.01	47.97	73	COL11A1	COL7A1		TCGA-B7-5816	TCGA-B7-5818	TCGA-B7-A5TN	TCGA-BR-4183	TCGA-BR-4187	TCGA-BR-4201	TCGA-BR-4361	TCGA-BR-4362	TCGA-BR-4368	TCGA-BR-6452	TCGA-BR-6453	TCGA-BR-6566	TCGA-BR-6802	TCGA-BR-7704	TCGA-BR-7707	TCGA-BR-7851	TCGA-BR-8081	TCGA-BR-8286	TCGA-BR-8361	TCGA-BR-8369	TCGA-BR-8372	TCGA-BR-8487	TCGA-BR-8591	TCGA-BR-8680	TCGA-BR-A4J7	TCGA-CD-8529	TCGA-CD-A4MI	TCGA-CG-4305	TCGA-CG-4306	TCGA-CG-4438	TCGA-CG-4442	TCGA-CG-4460	TCGA-CG-5721	TCGA-CG-5723	TCGA-CG-5727	TCGA-D7-A4YY	TCGA-D7-A4Z0	TCGA-D7-A6EY	TCGA-D7-A74A	TCGA-EQ-8122	TCGA-FP-A4BE	TCGA-HF-7132
0.0274834	0.661006	0.01	22.62	32	COL15A1	COL6A5		TCGA-3M-AB47	TCGA-BR-4257	TCGA-BR-4368	TCGA-BR-6452	TCGA-BR-6458	TCGA-BR-6802	TCGA-BR-7703	TCGA-BR-7704	TCGA-BR-7723	TCGA-BR-8360	TCGA-BR-8369	TCGA-BR-8372	TCGA-BR-8382	TCGA-BR-8680	TCGA-BR-A4J7	TCGA-CD-5804	TCGA-CD-A487	TCGA-CG-4442	TCGA-CG-5721	TCGA-CG-5723	TCGA-CG-5728	TCGA-D7-6526	TCGA-D7-6822	TCGA-D7-A74B	TCGA-F1-6874	TCGA-HF-7134	TCGA-HU-A4G9	TCGA-HU-A4GU	TCGA-IN-A6RO	TCGA-R5-A7O7	TCGA-VQ-A8P2	TCGA-VQ-A8PH
0.00467391	0.626251	0.01	31.62	45	COL15A1	COL5A2		TCGA-3M-AB47	TCGA-BR-4361	TCGA-BR-4368	TCGA-BR-4371	TCGA-BR-6452	TCGA-BR-6458	TCGA-BR-6802	TCGA-BR-6852	TCGA-BR-7703	TCGA-BR-7704	TCGA-BR-8081	TCGA-BR-8360	TCGA-BR-8368	TCGA-BR-8369	TCGA-BR-8372	TCGA-BR-8382	TCGA-BR-8591	TCGA-BR-8680	TCGA-BR-A4J7	TCGA-CD-5804	TCGA-CD-A4MG	TCGA-CG-4442	TCGA-CG-5721	TCGA-CG-5723	TCGA-CG-5728	TCGA-D7-6526	TCGA-D7-6822	TCGA-D7-A74B	TCGA-F1-6874	TCGA-FP-7829	TCGA-HU-A4G8	TCGA-HU-A4G9	TCGA-HU-A4GT	TCGA-HU-A4GU	TCGA-IN-7806	TCGA-IN-A6RO	TCGA-MX-A5UJ	TCGA-R5-A7O7	TCGA-R5-A7ZF	TCGA-VQ-A8P2	TCGA-VQ-A8PH	TCGA-VQ-A8PT
0.0167925	0.656138	0.01	24.08	34	COL16A1	COL5A2		TCGA-3M-AB46	TCGA-BR-4257	TCGA-BR-4280	TCGA-BR-4361	TCGA-BR-4371	TCGA-BR-6452	TCGA-BR-6852	TCGA-BR-7703	TCGA-BR-7851	TCGA-BR-8081	TCGA-BR-8368	TCGA-BR-8591	TCGA-BR-8680	TCGA-CD-8535	TCGA-CD-A4MG	TCGA-CD-A4MJ	TCGA-CG-4306	TCGA-CG-4466	TCGA-CG-5723	TCGA-CG-5728	TCGA-D7-A4YY	TCGA-FP-7829	TCGA-HU-A4G8	TCGA-HU-A4G9	TCGA-HU-A4GT	TCGA-IN-7806	TCGA-MX-A5UJ	TCGA-R5-A7ZF	TCGA-VQ-A8P2	TCGA-VQ-A8PT	TCGA-VQ-A91E	TCGA-VQ-A91K	TCGA-VQ-A924	TCGA-VQ-A94R
0.0393081	0.718624	0.01	26.03	37	COL1A1	COL5A2		TCGA-B7-A5TI	TCGA-BR-4184	TCGA-BR-4361	TCGA-BR-4371	TCGA-BR-6452	TCGA-BR-6852	TCGA-BR-7703	TCGA-BR-8078	TCGA-BR-8081	TCGA-BR-8368	TCGA-BR-8372	TCGA-BR-8487	TCGA-BR-8591	TCGA-BR-8680	TCGA-BR-A4QL	TCGA-CD-A4MG	TCGA-CG-4444	TCGA-CG-4460	TCGA-CG-5723	TCGA-F1-6874	TCGA-FP-7829	TCGA-FP-A4BE	TCGA-HU-A4G8	TCGA-HU-A4GT	TCGA-HU-A4H8	TCGA-IN-7806	TCGA-MX-A5UJ	TCGA-R5-A7ZF	TCGA-RD-A8NB	TCGA-VQ-A8E0	TCGA-VQ-A8P2	TCGA-VQ-A8PT	TCGA-VQ-A91K	TCGA-VQ-A924	TCGA-VQ-A94R	TCGA-VQ-AA6D	TCGA-VQ-AA6G
0.0151013	0.652063	0.01	24.25	34	COL3A1	COL5A2		TCGA-BR-4257	TCGA-BR-4361	TCGA-BR-4371	TCGA-BR-6452	TCGA-BR-6852	TCGA-BR-7703	TCGA-BR-8081	TCGA-BR-8368	TCGA-BR-8591	TCGA-BR-8680	TCGA-BR-8687	TCGA-CD-A4MG	TCGA-CD-A4MJ	TCGA-CG-4460	TCGA-CG-4475	TCGA-CG-5721	TCGA-CG-5723	TCGA-D7-8575	TCGA-D7-A74A	TCGA-FP-7829	TCGA-HU-A4G2	TCGA-HU-A4G8	TCGA-HU-A4GN	TCGA-HU-A4GT	TCGA-HU-A4GX	TCGA-IN-7806	TCGA-MX-A5UJ	TCGA-R5-A7ZF	TCGA-R5-A7ZI	TCGA-VQ-A8P2	TCGA-VQ-A8PT	TCGA-VQ-A91K	TCGA-VQ-A924	TCGA-VQ-A94R
0.0223923	0.681953	0.01	22.55	32	COL5A2	COL6A1		TCGA-B7-5816	TCGA-BR-4361	TCGA-BR-4371	TCGA-BR-6452	TCGA-BR-6802	TCGA-BR-6852	TCGA-BR-7703	TCGA-BR-8081	TCGA-BR-8368	TCGA-BR-8382	TCGA-BR-8486	TCGA-BR-8591	TCGA-BR-8680	TCGA-CD-A4MG	TCGA-CD-A4MI	TCGA-CG-4460	TCGA-CG-5723	TCGA-EQ-8122	TCGA-FP-7829	TCGA-HF-A5NB	TCGA-HU-A4G8	TCGA-HU-A4GT	TCGA-HU-A4H3	TCGA-IN-7806	TCGA-MX-A5UJ	TCGA-R5-A7ZF	TCGA-VQ-A8P2	TCGA-VQ-A8PB	TCGA-VQ-A8PT	TCGA-VQ-A91K	TCGA-VQ-A924	TCGA-VQ-A94R
0.0134784	0.662043	0.01	25.15	35	COL16A1	COL17A1	COL6A5	TCGA-3M-AB46	TCGA-B7-A5TI	TCGA-BR-4257	TCGA-BR-4280	TCGA-BR-4292	TCGA-BR-6452	TCGA-BR-7707	TCGA-BR-7723	TCGA-BR-7851	TCGA-BR-8361	TCGA-BR-8487	TCGA-BR-8680	TCGA-CD-8535	TCGA-CD-A487	TCGA-CD-A4MJ	TCGA-CG-4306	TCGA-CG-4466	TCGA-CG-5723	TCGA-CG-5726	TCGA-CG-5728	TCGA-D7-A4YY	TCGA-D7-A6EZ	TCGA-HF-7134	TCGA-HF-A5NB	TCGA-HU-A4G8	TCGA-HU-A4G9	TCGA-HU-A4GH	TCGA-HU-A4GX	TCGA-RD-A8N5	TCGA-VQ-A8P2	TCGA-VQ-A8PT	TCGA-VQ-A91E	TCGA-VQ-A91K	TCGA-VQ-A91N	TCGA-VQ-AA6D
0.030726	0.707325	0.01	22.94	32	COL16A1	COL6A5	COL6A1	TCGA-3M-AB46	TCGA-B7-5816	TCGA-BR-4257	TCGA-BR-4280	TCGA-BR-6452	TCGA-BR-6802	TCGA-BR-7723	TCGA-BR-7851	TCGA-BR-8382	TCGA-BR-8486	TCGA-BR-8680	TCGA-CD-8535	TCGA-CD-A487	TCGA-CD-A4MI	TCGA-CD-A4MJ	TCGA-CG-4306	TCGA-CG-4460	TCGA-CG-4466	TCGA-CG-5723	TCGA-CG-5728	TCGA-D7-A4YY	TCGA-EQ-8122	TCGA-HF-7134	TCGA-HF-A5NB	TCGA-HU-A4G8	TCGA-HU-A4G9	TCGA-HU-A4H3	TCGA-VQ-A8P2	TCGA-VQ-A8PB	TCGA-VQ-A8PT	TCGA-VQ-A91E	TCGA-VQ-A91K
0.04492	0.684717	0.01	19.12	27	COL16A1	COL6A5	COL9A2	TCGA-3M-AB46	TCGA-BR-4257	TCGA-BR-4280	TCGA-BR-6452	TCGA-BR-7723	TCGA-BR-7851	TCGA-BR-8680	TCGA-CD-8535	TCGA-CD-A487	TCGA-CD-A4MJ	TCGA-CG-4306	TCGA-CG-4466	TCGA-CG-5721	TCGA-CG-5723	TCGA-CG-5728	TCGA-D7-A4YT	TCGA-D7-A4YY	TCGA-HF-7134	TCGA-HU-A4G8	TCGA-HU-A4G9	TCGA-HU-A4GQ	TCGA-MX-A5UJ	TCGA-VQ-A8P2	TCGA-VQ-A8PP	TCGA-VQ-A8PT	TCGA-VQ-A91E	TCGA-VQ-A91K
0.0453379	0.785417	0.01	42.83	63	COL17A1	COL4A1	COL6A2	TCGA-B7-A5TI	TCGA-B7-A5TN	TCGA-BR-4184	TCGA-BR-4257	TCGA-BR-4280	TCGA-BR-4292	TCGA-BR-4362	TCGA-BR-4363	TCGA-BR-6452	TCGA-BR-6456	TCGA-BR-6852	TCGA-BR-7707	TCGA-BR-7851	TCGA-BR-8361	TCGA-BR-8363	TCGA-BR-8368	TCGA-BR-8372	TCGA-BR-8483	TCGA-BR-8484	TCGA-BR-8487	TCGA-BR-8690	TCGA-BR-A4J2	TCGA-BR-A4PD	TCGA-BR-A4PE	TCGA-CD-5801	TCGA-CD-A4MG	TCGA-CD-A4MI	TCGA-CG-4305	TCGA-CG-4437	TCGA-CG-4443	TCGA-CG-4449	TCGA-CG-4469	TCGA-CG-5721	TCGA-CG-5723	TCGA-CG-5726	TCGA-CG-5728	TCGA-D7-A6EZ	TCGA-F1-6177	TCGA-FP-A4BE	TCGA-HF-7132	TCGA-HF-A5NB	TCGA-HJ-7597
0.0140597	0.713213	0.02	34.03	49	COL11A1	COL6A5		TCGA-B7-5818	TCGA-B7-A5TN	TCGA-BR-4187	TCGA-BR-4201	TCGA-BR-4257	TCGA-BR-4361	TCGA-BR-6452	TCGA-BR-6453	TCGA-BR-7704	TCGA-BR-7723	TCGA-BR-7851	TCGA-BR-8286	TCGA-BR-8361	TCGA-BR-8369	TCGA-BR-8372	TCGA-BR-8487	TCGA-BR-8680	TCGA-BR-A4J7	TCGA-CD-A487	TCGA-CG-4305	TCGA-CG-4438	TCGA-CG-5723	TCGA-CG-5727	TCGA-D7-A4YY	TCGA-D7-A4Z0	TCGA-D7-A6EY	TCGA-D7-A74A	TCGA-EQ-8122	TCGA-FP-A4BE	TCGA-HF-7133	TCGA-HF-7134	TCGA-HU-8602	TCGA-HU-A4GP	TCGA-HU-A4GU	TCGA-HU-A4GX	TCGA-IN-A6RP	TCGA-IP-7968	TCGA-R5-A7O7	TCGA-R5-A7ZI	TCGA-RD-A7BT	TCGA-VQ-A8DT	TCGA-VQ-A8P2
0.0278508	0.751738	0.02	38.04	56	COL11A1	COL4A5		TCGA-B7-5818	TCGA-B7-A5TJ	TCGA-B7-A5TN	TCGA-BR-4187	TCGA-BR-4201	TCGA-BR-4361	TCGA-BR-6452	TCGA-BR-6453	TCGA-BR-7704	TCGA-BR-7707	TCGA-BR-7851	TCGA-BR-8286	TCGA-BR-8361	TCGA-BR-8363	TCGA-BR-8369	TCGA-BR-8372	TCGA-BR-8487	TCGA-BR-8589	TCGA-BR-8591	TCGA-BR-8680	TCGA-BR-8686	TCGA-BR-A4J7	TCGA-CD-5803	TCGA-CD-8535	TCGA-CD-A4MG	TCGA-CG-4305	TCGA-CG-4438	TCGA-CG-5727	TCGA-D7-A4YY	TCGA-D7-A4Z0	TCGA-D7-A6EY	TCGA-D7-A74A	TCGA-EQ-8122	TCGA-FP-A4BE	TCGA-HF-7133	TCGA-HU-8602	TCGA-HU-A4GN	TCGA-HU-A4GP	TCGA-HU-A4GU	TCGA-HU-A4GX	TCGA-IN-A6RP	TCGA-IN-A6RS
0.0118941	0.691327	0.02	32.62	47	COL4A1	COL5A2		TCGA-BR-4184	TCGA-BR-4257	TCGA-BR-4361	TCGA-BR-4362	TCGA-BR-4363	TCGA-BR-4371	TCGA-BR-6452	TCGA-BR-6456	TCGA-BR-6852	TCGA-BR-7703	TCGA-BR-7851	TCGA-BR-8081	TCGA-BR-8361	TCGA-BR-8363	TCGA-BR-8368	TCGA-BR-8372	TCGA-BR-8484	TCGA-BR-8591	TCGA-BR-8680	TCGA-BR-8690	TCGA-BR-A4PD	TCGA-BR-A4PE	TCGA-CD-A4MG	TCGA-CG-4437	TCGA-CG-4443	TCGA-CG-4449	TCGA-CG-4469	TCGA-CG-5723	TCGA-CG-5728	TCGA-FP-7829	TCGA-HU-8244	TCGA-HU-A4G8	TCGA-HU-A4GN	TCGA-HU-A4GT	TCGA-IN-7806	TCGA-IN-A7NU	TCGA-MX-A5UJ	TCGA-R5-A7O7	TCGA-R5-A7ZF	TCGA-VQ-A8P2	TCGA-VQ-A8PT	TCGA-VQ-A8PX
0.0398042	0.759714	0.02	38.96	57	COL6A5	COL3A1	COL7A1	TCGA-B7-5816	TCGA-BR-4183	TCGA-BR-4257	TCGA-BR-4361	TCGA-BR-4362	TCGA-BR-4368	TCGA-BR-6452	TCGA-BR-6566	TCGA-BR-6802	TCGA-BR-7707	TCGA-BR-7723	TCGA-BR-8081	TCGA-BR-8361	TCGA-BR-8369	TCGA-BR-8487	TCGA-BR-8591	TCGA-BR-8680	TCGA-BR-8687	TCGA-CD-8529	TCGA-CD-A487	TCGA-CD-A4MI	TCGA-CD-A4MJ	TCGA-CG-4305	TCGA-CG-4306	TCGA-CG-4442	TCGA-CG-4460	TCGA-CG-4475	TCGA-CG-5721	TCGA-CG-5723	TCGA-D7-8575	TCGA-D7-A4YY	TCGA-D7-A6EY	TCGA-D7-A74A	TCGA-FP-A4BE	TCGA-HF-7132	TCGA-HF-7134	TCGA-HF-A5NB	TCGA-HU-8238	TCGA-HU-8602	TCGA-HU-A4G2	TCGA-HU-A4G9	TCGA-HU-A4GN
0.0328167	0.75805	0.02	38.56	56	COL3A1	COL4A1	COL4A5	TCGA-B7-A5TJ	TCGA-BR-4184	TCGA-BR-4257	TCGA-BR-4361	TCGA-BR-4362	TCGA-BR-4363	TCGA-BR-6452	TCGA-BR-6456	TCGA-BR-6852	TCGA-BR-7707	TCGA-BR-7851	TCGA-BR-8361	TCGA-BR-8363	TCGA-BR-8372	TCGA-BR-8484	TCGA-BR-8589	TCGA-BR-8591	TCGA-BR-8686	TCGA-BR-8687	TCGA-BR-8690	TCGA-BR-A4PD	TCGA-BR-A4PE	TCGA-CD-5803	TCGA-CD-8535	TCGA-CD-A4MG	TCGA-CD-A4MJ	TCGA-CG-4437	TCGA-CG-4443	TCGA-CG-4449	TCGA-CG-4460	TCGA-CG-4469	TCGA-CG-4475	TCGA-CG-5721	TCGA-CG-5723	TCGA-CG-5728	TCGA-D7-8575	TCGA-D7-A6EY	TCGA-D7-A74A	TCGA-HU-8244	TCGA-HU-8602	TCGA-HU-A4G2	TCGA-HU-A4GN
0.0457266	0.714654	0.03	27.98	39	COL15A1	COL16A1		TCGA-3M-AB46	TCGA-3M-AB47	TCGA-BR-4257	TCGA-BR-4280	TCGA-BR-4368	TCGA-BR-6458	TCGA-BR-6802	TCGA-BR-7703	TCGA-BR-7704	TCGA-BR-7851	TCGA-BR-8360	TCGA-BR-8369	TCGA-BR-8372	TCGA-BR-8382	TCGA-BR-8680	TCGA-BR-A4J7	TCGA-CD-5804	TCGA-CD-8535	TCGA-CD-A4MJ	TCGA-CG-4306	TCGA-CG-4442	TCGA-CG-4466	TCGA-CG-5721	TCGA-CG-5728	TCGA-D7-6526	TCGA-D7-6822	TCGA-D7-A4YY	TCGA-D7-A74B	TCGA-F1-6874	TCGA-HU-A4G8	TCGA-HU-A4G9	TCGA-HU-A4GU	TCGA-IN-A6RO	TCGA-R5-A7O7	TCGA-VQ-A8P2	TCGA-VQ-A8PH	TCGA-VQ-A8PT	TCGA-VQ-A91E	TCGA-VQ-A91K
0.0459018	0.725923	0.03	29.14	41	COL15A1	COL17A1		TCGA-3M-AB47	TCGA-B7-A5TI	TCGA-BR-4280	TCGA-BR-4292	TCGA-BR-4368	TCGA-BR-6452	TCGA-BR-6458	TCGA-BR-6802	TCGA-BR-7703	TCGA-BR-7704	TCGA-BR-7707	TCGA-BR-8360	TCGA-BR-8361	TCGA-BR-8369	TCGA-BR-8372	TCGA-BR-8382	TCGA-BR-8487	TCGA-BR-8680	TCGA-BR-A4J7	TCGA-CD-5804	TCGA-CG-4442	TCGA-CG-5721	TCGA-CG-5726	TCGA-CG-5728	TCGA-D7-6526	TCGA-D7-6822	TCGA-D7-A6EZ	TCGA-D7-A74B	TCGA-F1-6874	TCGA-HF-A5NB	TCGA-HU-A4G9	TCGA-HU-A4GH	TCGA-HU-A4GU	TCGA-HU-A4GX	TCGA-IN-A6RO	TCGA-R5-A7O7	TCGA-RD-A8N5	TCGA-VQ-A8P2	TCGA-VQ-A8PH	TCGA-VQ-A91N	TCGA-VQ-AA6D
0.0439739	0.757588	0.03	36.33	53	COL15A1	COL4A1		TCGA-3M-AB47	TCGA-BR-4184	TCGA-BR-4257	TCGA-BR-4362	TCGA-BR-4363	TCGA-BR-4368	TCGA-BR-6452	TCGA-BR-6456	TCGA-BR-6458	TCGA-BR-6802	TCGA-BR-6852	TCGA-BR-7703	TCGA-BR-7704	TCGA-BR-7851	TCGA-BR-8360	TCGA-BR-8361	TCGA-BR-8363	TCGA-BR-8369	TCGA-BR-8372	TCGA-BR-8382	TCGA-BR-8484	TCGA-BR-8680	TCGA-BR-8690	TCGA-BR-A4J7	TCGA-BR-A4PD	TCGA-BR-A4PE	TCGA-CD-5804	TCGA-CD-A4MG	TCGA-CG-4437	TCGA-CG-4442	TCGA-CG-4443	TCGA-CG-4449	TCGA-CG-4469	TCGA-CG-5721	TCGA-CG-5723	TCGA-CG-5728	TCGA-D7-6526	TCGA-D7-6822	TCGA-D7-A74B	TCGA-F1-6874	TCGA-HU-8244	TCGA-HU-A4G9
0.0196651	0.625669	0.03	18.49	26	COL6A5	COL5A2		TCGA-BR-4257	TCGA-BR-4361	TCGA-BR-4371	TCGA-BR-6452	TCGA-BR-6852	TCGA-BR-7703	TCGA-BR-7723	TCGA-BR-8081	TCGA-BR-8368	TCGA-BR-8591	TCGA-BR-8680	TCGA-CD-A487	TCGA-CD-A4MG	TCGA-CG-5723	TCGA-FP-7829	TCGA-HF-7134	TCGA-HU-A4G8	TCGA-HU-A4GT	TCGA-IN-7806	TCGA-MX-A5UJ	TCGA-R5-A7ZF	TCGA-VQ-A8P2	TCGA-VQ-A8PT	TCGA-VQ-A91K	TCGA-VQ-A924	TCGA-VQ-A94R
0.02823	0.714401	0.03	30.13	43	COL5A2	COL6A2		TCGA-B7-A5TN	TCGA-BR-4184	TCGA-BR-4361	TCGA-BR-4362	TCGA-BR-4371	TCGA-BR-6452	TCGA-BR-6852	TCGA-BR-7703	TCGA-BR-8081	TCGA-BR-8361	TCGA-BR-8368	TCGA-BR-8483	TCGA-BR-8591	TCGA-BR-8680	TCGA-BR-A4J2	TCGA-CD-5801	TCGA-CD-A4MG	TCGA-CD-A4MI	TCGA-CG-4305	TCGA-CG-5721	TCGA-CG-5723	TCGA-F1-6177	TCGA-FP-7829	TCGA-FP-A4BE	TCGA-HF-7132	TCGA-HJ-7597	TCGA-HU-A4G3	TCGA-HU-A4G8	TCGA-HU-A4GT	TCGA-HU-A4H5	TCGA-IN-7806	TCGA-MX-A5UJ	TCGA-R5-A7ZF	TCGA-SW-A7EA	TCGA-VQ-A8E3	TCGA-VQ-A8P2	TCGA-VQ-A8PT	TCGA-VQ-A91D	TCGA-VQ-A91K	TCGA-VQ-A91S	TCGA-VQ-A91Z	TCGA-VQ-A924
0.0499503	0.739321	0.03	23.81	34	COL10A1	COL16A1	COL6A1	TCGA-3M-AB46	TCGA-B7-5816	TCGA-BR-4257	TCGA-BR-4280	TCGA-BR-6802	TCGA-BR-7851	TCGA-BR-8078	TCGA-BR-8363	TCGA-BR-8382	TCGA-BR-8486	TCGA-BR-8680	TCGA-CD-8525	TCGA-CD-8535	TCGA-CD-A4MI	TCGA-CD-A4MJ	TCGA-CG-4306	TCGA-CG-4460	TCGA-CG-4466	TCGA-CG-5723	TCGA-CG-5728	TCGA-CG-5733	TCGA-D7-A4YY	TCGA-EQ-8122	TCGA-HF-A5NB	TCGA-HU-A4G8	TCGA-HU-A4G9	TCGA-HU-A4H3	TCGA-IN-A6RS	TCGA-R5-A7ZI	TCGA-VQ-A8P2	TCGA-VQ-A8PB	TCGA-VQ-A8PT	TCGA-VQ-A91E	TCGA-VQ-A91K
0.0231113	0.769496	0.03	49.7	76	COL3A1	COL4A1	COL7A1	TCGA-B7-5816	TCGA-BR-4183	TCGA-BR-4184	TCGA-BR-4257	TCGA-BR-4361	TCGA-BR-4362	TCGA-BR-4363	TCGA-BR-4368	TCGA-BR-6452	TCGA-BR-6456	TCGA-BR-6566	TCGA-BR-6802	TCGA-BR-6852	TCGA-BR-7707	TCGA-BR-7851	TCGA-BR-8081	TCGA-BR-8361	TCGA-BR-8363	TCGA-BR-8369	TCGA-BR-8372	TCGA-BR-8484	TCGA-BR-8487	TCGA-BR-8591	TCGA-BR-8687	TCGA-BR-8690	TCGA-BR-A4PD	TCGA-BR-A4PE	TCGA-CD-8529	TCGA-CD-A4MG	TCGA-CD-A4MI	TCGA-CD-A4MJ	TCGA-CG-4305	TCGA-CG-4306	TCGA-CG-4437	TCGA-CG-4442	TCGA-CG-4443	TCGA-CG-4449	TCGA-CG-4460	TCGA-CG-4469	TCGA-CG-4475	TCGA-CG-5721	TCGA-CG-5723
0.0439457	0.750321	0.03	32.21	46	COL3A1	COL4A1	COL8A2	TCGA-BR-4184	TCGA-BR-4257	TCGA-BR-4361	TCGA-BR-4362	TCGA-BR-4363	TCGA-BR-6452	TCGA-BR-6456	TCGA-BR-6852	TCGA-BR-7851	TCGA-BR-8361	TCGA-BR-8363	TCGA-BR-8372	TCGA-BR-8484	TCGA-BR-8487	TCGA-BR-8687	TCGA-BR-8690	TCGA-BR-A4PD	TCGA-BR-A4PE	TCGA-CD-A4MG	TCGA-CD-A4MJ	TCGA-CG-4437	TCGA-CG-4443	TCGA-CG-4449	TCGA-CG-4460	TCGA-CG-4469	TCGA-CG-4475	TCGA-CG-5721	TCGA-CG-5723	TCGA-CG-5728	TCGA-D7-8575	TCGA-D7-A74A	TCGA-HU-8244	TCGA-HU-8602	TCGA-HU-A4G2	TCGA-HU-A4GN	TCGA-HU-A4GX	TCGA-IN-A7NU	TCGA-R5-A7O7	TCGA-R5-A7ZF	TCGA-R5-A7ZI	TCGA-VQ-A8P2	TCGA-VQ-A8PT
0.030584	0.742531	0.04	34.81	50	COL10A1	COL11A1		TCGA-B7-5816	TCGA-B7-5818	TCGA-B7-A5TN	TCGA-BR-4187	TCGA-BR-4201	TCGA-BR-4361	TCGA-BR-6453	TCGA-BR-7704	TCGA-BR-7851	TCGA-BR-8078	TCGA-BR-8286	TCGA-BR-8361	TCGA-BR-8363	TCGA-BR-8369	TCGA-BR-8372	TCGA-BR-8487	TCGA-BR-8680	TCGA-BR-A4J7	TCGA-CD-8525	TCGA-CG-4305	TCGA-CG-4438	TCGA-CG-5727	TCGA-CG-5733	TCGA-D7-A4YY	TCGA-D7-A4Z0	TCGA-D7-A6EY	TCGA-D7-A74A	TCGA-EQ-8122	TCGA-FP-A4BE	TCGA-HF-7133	TCGA-HU-8602	TCGA-HU-A4GP	TCGA-HU-A4GU	TCGA-HU-A4GX	TCGA-IN-A6RP	TCGA-IN-A6RS	TCGA-IP-7968	TCGA-R5-A7O7	TCGA-R5-A7ZI	TCGA-RD-A7BT	TCGA-VQ-A8DT	TCGA-VQ-A8P2
0.0358344	0.766501	0.04	37.74	55	COL11A1	COL18A1		TCGA-B7-5818	TCGA-B7-A5TN	TCGA-BR-4187	TCGA-BR-4201	TCGA-BR-4361	TCGA-BR-4362	TCGA-BR-6452	TCGA-BR-6453	TCGA-BR-7704	TCGA-BR-7851	TCGA-BR-8286	TCGA-BR-8361	TCGA-BR-8369	TCGA-BR-8372	TCGA-BR-8487	TCGA-BR-8680	TCGA-BR-A453	TCGA-BR-A4J7	TCGA-CD-5813	TCGA-CD-A487	TCGA-CG-4305	TCGA-CG-4438	TCGA-CG-4460	TCGA-CG-5723	TCGA-CG-5727	TCGA-D7-A4YY	TCGA-D7-A4Z0	TCGA-D7-A6EY	TCGA-D7-A6EZ	TCGA-D7-A74A	TCGA-EQ-8122	TCGA-F1-6874	TCGA-FP-A4BE	TCGA-HF-7133	TCGA-HU-8602	TCGA-HU-A4G9	TCGA-HU-A4GP	TCGA-HU-A4GU	TCGA-HU-A4GX	TCGA-IN-A6RP	TCGA-IP-7968	TCGA-R5-A7O7
0.0257504	0.710735	0.04	29.12	42	COL16A1	COL4A1		TCGA-3M-AB46	TCGA-BR-4184	TCGA-BR-4257	TCGA-BR-4280	TCGA-BR-4362	TCGA-BR-4363	TCGA-BR-6452	TCGA-BR-6456	TCGA-BR-6852	TCGA-BR-7851	TCGA-BR-8361	TCGA-BR-8363	TCGA-BR-8372	TCGA-BR-8484	TCGA-BR-8690	TCGA-BR-A4PD	TCGA-BR-A4PE	TCGA-CD-8535	TCGA-CD-A4MG	TCGA-CD-A4MJ	TCGA-CG-4306	TCGA-CG-4437	TCGA-CG-4443	TCGA-CG-4449	TCGA-CG-4466	TCGA-CG-4469	TCGA-CG-5723	TCGA-CG-5728	TCGA-D7-A4YY	TCGA-HU-8244	TCGA-HU-A4G8	TCGA-HU-A4G9	TCGA-HU-A4GN	TCGA-IN-A7NU	TCGA-R5-A7O7	TCGA-VQ-A8P2	TCGA-VQ-A8PT	TCGA-VQ-A8PX	TCGA-VQ-A91A	TCGA-VQ-A91D	TCGA-VQ-A91E	TCGA-VQ-A91K
0.0429943	0.711225	0.04	21.54	31	COL10A1	COL17A1	COL6A5	TCGA-B7-5816	TCGA-B7-A5TI	TCGA-BR-4257	TCGA-BR-4280	TCGA-BR-4292	TCGA-BR-6452	TCGA-BR-7707	TCGA-BR-7723	TCGA-BR-8078	TCGA-BR-8361	TCGA-BR-8363	TCGA-BR-8487	TCGA-BR-8680	TCGA-CD-8525	TCGA-CD-A487	TCGA-CG-5723	TCGA-CG-5726	TCGA-CG-5728	TCGA-CG-5733	TCGA-D7-A6EZ	TCGA-HF-7134	TCGA-HF-A5NB	TCGA-HU-A4G9	TCGA-HU-A4GH	TCGA-HU-A4GX	TCGA-IN-A6RS	TCGA-R5-A7ZI	TCGA-RD-A8N5	TCGA-VQ-A91E	TCGA-VQ-A91N	TCGA-VQ-AA6D
0.0448824	0.725103	0.04	29.87	43	COL15A1	COL3A1	COL8A2	TCGA-3M-AB47	TCGA-BR-4257	TCGA-BR-4361	TCGA-BR-4362	TCGA-BR-4368	TCGA-BR-6458	TCGA-BR-6802	TCGA-BR-7703	TCGA-BR-7704	TCGA-BR-8360	TCGA-BR-8369	TCGA-BR-8372	TCGA-BR-8382	TCGA-BR-8487	TCGA-BR-8680	TCGA-BR-8687	TCGA-BR-A4J7	TCGA-CD-5804	TCGA-CD-A4MJ	TCGA-CG-4442	TCGA-CG-4460	TCGA-CG-4475	TCGA-CG-5721	TCGA-CG-5728	TCGA-D7-6526	TCGA-D7-6822	TCGA-D7-8575	TCGA-D7-A74A	TCGA-D7-A74B	TCGA-F1-6874	TCGA-HU-8602	TCGA-HU-A4G2	TCGA-HU-A4G9	TCGA-HU-A4GN	TCGA-HU-A4GU	TCGA-HU-A4GX	TCGA-IN-A6RO	TCGA-R5-A7O7	TCGA-R5-A7ZF	TCGA-R5-A7ZI	TCGA-VQ-A8P2	TCGA-VQ-A8PH
0.0247193	0.686165	0.04	24.25	34	COL16A1	COL6A5	COL3A1	TCGA-3M-AB46	TCGA-BR-4257	TCGA-BR-4280	TCGA-BR-4361	TCGA-BR-6452	TCGA-BR-7723	TCGA-BR-7851	TCGA-BR-8680	TCGA-BR-8687	TCGA-CD-8535	TCGA-CD-A487	TCGA-CD-A4MJ	TCGA-CG-4306	TCGA-CG-4460	TCGA-CG-4466	TCGA-CG-4475	TCGA-CG-5721	TCGA-CG-5723	TCGA-CG-5728	TCGA-D7-8575	TCGA-D7-A4YY	TCGA-D7-A74A	TCGA-HF-7134	TCGA-HU-A4G2	TCGA-HU-A4G8	TCGA-HU-A4G9	TCGA-HU-A4GN	TCGA-HU-A4GX	TCGA-R5-A7ZF	TCGA-R5-A7ZI	TCGA-VQ-A8P2	TCGA-VQ-A8PT	TCGA-VQ-A91E	TCGA-VQ-A91K
0.0342384	0.769927	0.04	41.57	61	COL3A1	COL4A1	COL6A2	TCGA-B7-A5TN	TCGA-BR-4184	TCGA-BR-4257	TCGA-BR-4361	TCGA-BR-4362	TCGA-BR-4363	TCGA-BR-6452	TCGA-BR-6456	TCGA-BR-6852	TCGA-BR-7851	TCGA-BR-8361	TCGA-BR-8363	TCGA-BR-8368	TCGA-BR-8372	TCGA-BR-8483	TCGA-BR-8484	TCGA-BR-8687	TCGA-BR-8690	TCGA-BR-A4J2	TCGA-BR-A4PD	TCGA-BR-A4PE	TCGA-CD-5801	TCGA-CD-A4MG	TCGA-CD-A4MI	TCGA-CD-A4MJ	TCGA-CG-4305	TCGA-CG-4437	TCGA-CG-4443	TCGA-CG-4449	TCGA-CG-4460	TCGA-CG-4469	TCGA-CG-4475	TCGA-CG-5721	TCGA-CG-5723	TCGA-CG-5728	TCGA-D7-8575	TCGA-D7-A74A	TCGA-F1-6177	TCGA-FP-A4BE	TCGA-HF-7132	TCGA-HJ-7597	TCGA-HU-8244
0.0425915	0.773559	0.04	36.98	54	COL4A1	COL4A5	COL6A1	TCGA-B7-5816	TCGA-B7-A5TJ	TCGA-BR-4184	TCGA-BR-4257	TCGA-BR-4362	TCGA-BR-4363	TCGA-BR-6452	TCGA-BR-6456	TCGA-BR-6802	TCGA-BR-6852	TCGA-BR-7707	TCGA-BR-7851	TCGA-BR-8361	TCGA-BR-8363	TCGA-BR-8372	TCGA-BR-8382	TCGA-BR-8484	TCGA-BR-8486	TCGA-BR-8589	TCGA-BR-8591	TCGA-BR-8686	TCGA-BR-8690	TCGA-BR-A4PD	TCGA-BR-A4PE	TCGA-CD-5803	TCGA-CD-8535	TCGA-CD-A4MG	TCGA-CD-A4MI	TCGA-CG-4437	TCGA-CG-4443	TCGA-CG-4449	TCGA-CG-4460	TCGA-CG-4469	TCGA-CG-5723	TCGA-CG-5728	TCGA-D7-A6EY	TCGA-EQ-8122	TCGA-HF-A5NB	TCGA-HU-8244	TCGA-HU-8602	TCGA-HU-A4G8	TCGA-HU-A4GN
0.0390532	0.770305	0.04	40.21	60	COL4A1	COL4A5	COL6A2	TCGA-B7-A5TJ	TCGA-B7-A5TN	TCGA-BR-4184	TCGA-BR-4257	TCGA-BR-4362	TCGA-BR-4363	TCGA-BR-6452	TCGA-BR-6456	TCGA-BR-6852	TCGA-BR-7707	TCGA-BR-7851	TCGA-BR-8361	TCGA-BR-8363	TCGA-BR-8368	TCGA-BR-8372	TCGA-BR-8483	TCGA-BR-8484	TCGA-BR-8589	TCGA-BR-8591	TCGA-BR-8686	TCGA-BR-8690	TCGA-BR-A4J2	TCGA-BR-A4PD	TCGA-BR-A4PE	TCGA-CD-5801	TCGA-CD-5803	TCGA-CD-8535	TCGA-CD-A4MG	TCGA-CD-A4MI	TCGA-CG-4305	TCGA-CG-4437	TCGA-CG-4443	TCGA-CG-4449	TCGA-CG-4469	TCGA-CG-5721	TCGA-CG-5723	TCGA-CG-5728	TCGA-D7-A6EY	TCGA-F1-6177	TCGA-FP-A4BE	TCGA-HF-7132	TCGA-HJ-7597
0.0285466	0.763303	0.04	39.91	59	COL4A1	COL6A1	COL6A2	TCGA-B7-5816	TCGA-B7-A5TN	TCGA-BR-4184	TCGA-BR-4257	TCGA-BR-4362	TCGA-BR-4363	TCGA-BR-6452	TCGA-BR-6456	TCGA-BR-6802	TCGA-BR-6852	TCGA-BR-7851	TCGA-BR-8361	TCGA-BR-8363	TCGA-BR-8368	TCGA-BR-8372	TCGA-BR-8382	TCGA-BR-8483	TCGA-BR-8484	TCGA-BR-8486	TCGA-BR-8690	TCGA-BR-A4J2	TCGA-BR-A4PD	TCGA-BR-A4PE	TCGA-CD-5801	TCGA-CD-A4MG	TCGA-CD-A4MI	TCGA-CG-4305	TCGA-CG-4437	TCGA-CG-4443	TCGA-CG-4449	TCGA-CG-4460	TCGA-CG-4469	TCGA-CG-5721	TCGA-CG-5723	TCGA-CG-5728	TCGA-EQ-8122	TCGA-F1-6177	TCGA-FP-A4BE	TCGA-HF-7132	TCGA-HF-A5NB	TCGA-HJ-7597	TCGA-HU-8244
0.0433473	0.76333	0.05	39.27	59	COL15A1	COL7A1		TCGA-3M-AB47	TCGA-B7-5816	TCGA-BR-4183	TCGA-BR-4361	TCGA-BR-4362	TCGA-BR-4368	TCGA-BR-6452	TCGA-BR-6458	TCGA-BR-6566	TCGA-BR-6802	TCGA-BR-7703	TCGA-BR-7704	TCGA-BR-7707	TCGA-BR-8081	TCGA-BR-8360	TCGA-BR-8361	TCGA-BR-8369	TCGA-BR-8372	TCGA-BR-8382	TCGA-BR-8487	TCGA-BR-8591	TCGA-BR-8680	TCGA-BR-A4J7	TCGA-CD-5804	TCGA-CD-8529	TCGA-CD-A4MI	TCGA-CG-4305	TCGA-CG-4306	TCGA-CG-4442	TCGA-CG-4460	TCGA-CG-5721	TCGA-CG-5723	TCGA-CG-5728	TCGA-D7-6526	TCGA-D7-6822	TCGA-D7-A4YY	TCGA-D7-A6EY	TCGA-D7-A74B	TCGA-F1-6874	TCGA-FP-A4BE	TCGA-HF-7132	TCGA-HF-A5NB
0.0448509	0.751383	0.05	35.78	52	COL16A1	COL7A1		TCGA-3M-AB46	TCGA-B7-5816	TCGA-BR-4183	TCGA-BR-4257	TCGA-BR-4280	TCGA-BR-4361	TCGA-BR-4362	TCGA-BR-4368	TCGA-BR-6452	TCGA-BR-6566	TCGA-BR-6802	TCGA-BR-7707	TCGA-BR-7851	TCGA-BR-8081	TCGA-BR-8361	TCGA-BR-8369	TCGA-BR-8487	TCGA-BR-8591	TCGA-CD-8529	TCGA-CD-8535	TCGA-CD-A4MI	TCGA-CD-A4MJ	TCGA-CG-4305	TCGA-CG-4306	TCGA-CG-4442	TCGA-CG-4460	TCGA-CG-4466	TCGA-CG-5721	TCGA-CG-5723	TCGA-CG-5728	TCGA-D7-A4YY	TCGA-D7-A6EY	TCGA-FP-A4BE	TCGA-HF-7132	TCGA-HF-A5NB	TCGA-HU-8238	TCGA-HU-8602	TCGA-HU-A4G8	TCGA-HU-A4G9	TCGA-HU-A4GU	TCGA-HU-A4H8	TCGA-MX-A5UJ
0.0485858	0.746723	0.05	30.07	42	COL10A1	COL6A5	COL5A1	TCGA-B7-5816	TCGA-BR-4184	TCGA-BR-4257	TCGA-BR-4361	TCGA-BR-4363	TCGA-BR-4370	TCGA-BR-6452	TCGA-BR-6458	TCGA-BR-7723	TCGA-BR-8060	TCGA-BR-8078	TCGA-BR-8361	TCGA-BR-8363	TCGA-BR-8372	TCGA-BR-8485	TCGA-BR-8680	TCGA-BR-A4J4	TCGA-BR-A4PE	TCGA-CD-8525	TCGA-CD-A487	TCGA-CG-4440	TCGA-CG-4441	TCGA-CG-4442	TCGA-CG-4466	TCGA-CG-5723	TCGA-CG-5728	TCGA-CG-5733	TCGA-D7-6528	TCGA-HF-7134	TCGA-HU-8602	TCGA-HU-A4GN	TCGA-HU-A4GQ	TCGA-HU-A4H4	TCGA-IN-8462	TCGA-IN-A6RS	TCGA-R5-A7ZI	TCGA-VQ-A8E3	TCGA-VQ-A8P2	TCGA-VQ-A91E	TCGA-VQ-A91K	TCGA-VQ-A91Z	TCGA-VQ-A924
0.0424173	0.748609	0.05	28.8	40	COL16A1	COL17A1	COL6A1	TCGA-3M-AB46	TCGA-B7-5816	TCGA-B7-A5TI	TCGA-BR-4257	TCGA-BR-4280	TCGA-BR-4292	TCGA-BR-6452	TCGA-BR-6802	TCGA-BR-7707	TCGA-BR-7851	TCGA-BR-8361	TCGA-BR-8382	TCGA-BR-8486	TCGA-BR-8487	TCGA-CD-8535	TCGA-CD-A4MI	TCGA-CD-A4MJ	TCGA-CG-4306	TCGA-CG-4460	TCGA-CG-4466	TCGA-CG-5723	TCGA-CG-5726	TCGA-CG-5728	TCGA-D7-A4YY	TCGA-D7-A6EZ	TCGA-EQ-8122	TCGA-HF-A5NB	TCGA-HU-A4G8	TCGA-HU-A4G9	TCGA-HU-A4GH	TCGA-HU-A4GX	TCGA-HU-A4H3	TCGA-RD-A8N5	TCGA-VQ-A8P2	TCGA-VQ-A8PB	TCGA-VQ-A8PT	TCGA-VQ-A91E	TCGA-VQ-A91K	TCGA-VQ-A91N	TCGA-VQ-AA6D
0.04579	0.789792	0.05	45.69	70	COL17A1	COL1A2	COL4A1	TCGA-B7-A5TI	TCGA-BR-4184	TCGA-BR-4257	TCGA-BR-4280	TCGA-BR-4292	TCGA-BR-4361	TCGA-BR-4362	TCGA-BR-4363	TCGA-BR-4366	TCGA-BR-4370	TCGA-BR-6452	TCGA-BR-6456	TCGA-BR-6566	TCGA-BR-6852	TCGA-BR-7704	TCGA-BR-7707	TCGA-BR-7851	TCGA-BR-7901	TCGA-BR-8081	TCGA-BR-8361	TCGA-BR-8363	TCGA-BR-8372	TCGA-BR-8484	TCGA-BR-8485	TCGA-BR-8487	TCGA-BR-8676	TCGA-BR-8680	TCGA-BR-8690	TCGA-BR-A4PD	TCGA-BR-A4PE	TCGA-CD-A487	TCGA-CD-A4MG	TCGA-CG-4306	TCGA-CG-4436	TCGA-CG-4437	TCGA-CG-4443	TCGA-CG-4449	TCGA-CG-4469	TCGA-CG-5721	TCGA-CG-5723	TCGA-CG-5724	TCGA-CG-5726
0.0456525	0.781159	0.05	41.66	62	COL4A1	COL6A2	COL8A1	TCGA-B7-A5TN	TCGA-BR-4184	TCGA-BR-4257	TCGA-BR-4362	TCGA-BR-4363	TCGA-BR-4370	TCGA-BR-6452	TCGA-BR-6456	TCGA-BR-6852	TCGA-BR-7851	TCGA-BR-8361	TCGA-BR-8363	TCGA-BR-8368	TCGA-BR-8372	TCGA-BR-8382	TCGA-BR-8483	TCGA-BR-8484	TCGA-BR-8487	TCGA-BR-8680	TCGA-BR-8690	TCGA-BR-A4CS	TCGA-BR-A4J2	TCGA-BR-A4PD	TCGA-BR-A4PE	TCGA-CD-5801	TCGA-CD-5804	TCGA-CD-A48A	TCGA-CD-A4MG	TCGA-CD-A4MI	TCGA-CG-4305	TCGA-CG-4437	TCGA-CG-4443	TCGA-CG-4449	TCGA-CG-4469	TCGA-CG-5721	TCGA-CG-5723	TCGA-CG-5728	TCGA-D7-A4YY	TCGA-F1-6177	TCGA-FP-A4BE	TCGA-HF-7132	TCGA-HJ-7597
[truncated: 34 more columns]

## Sheet: Missense_All_Cases
p	HR	q	Mean_Patients_Q	Patients	Genes			Cases
0.00315321	0.500302	0	16.66	24	COL10A1	COL16A1	COL6A5	TCGA-3M-AB46	TCGA-B7-5816	TCGA-BR-4257	TCGA-BR-6452	TCGA-BR-7723	TCGA-BR-7851	TCGA-BR-8363	TCGA-BR-8680	TCGA-CD-8525	TCGA-CD-8535	TCGA-CD-A487	TCGA-CD-A4MJ	TCGA-CG-4466	TCGA-CG-5723	TCGA-CG-5728	TCGA-HF-7134	TCGA-HU-A4G8	TCGA-HU-A4G9	TCGA-IN-A6RS	TCGA-R5-A7ZI	TCGA-VQ-A8P2	TCGA-VQ-A8PT	TCGA-VQ-A91E	TCGA-VQ-A91K
0.00947804	0.673753	0.02	31.41	44	COL11A1	COL16A1		TCGA-3M-AB46	TCGA-B7-A5TN	TCGA-BR-4187	TCGA-BR-4201	TCGA-BR-4257	TCGA-BR-4361	TCGA-BR-6453	TCGA-BR-7704	TCGA-BR-7851	TCGA-BR-8361	TCGA-BR-8369	TCGA-BR-8372	TCGA-BR-8680	TCGA-BR-A4J7	TCGA-CD-8535	TCGA-CD-A4MJ	TCGA-CG-4305	TCGA-CG-4466	TCGA-CG-5727	TCGA-CG-5728	TCGA-D7-A4YY	TCGA-D7-A4Z0	TCGA-D7-A6EY	TCGA-D7-A74A	TCGA-EQ-8122	TCGA-FP-A4BE	TCGA-HF-7133	TCGA-HU-8602	TCGA-HU-A4G8	TCGA-HU-A4G9	TCGA-HU-A4GP	TCGA-HU-A4GX	TCGA-IN-A6RP	TCGA-IP-7968	TCGA-R5-A7O7	TCGA-VQ-A8DT	TCGA-VQ-A8P2	TCGA-VQ-A8P5	TCGA-VQ-A8PB	TCGA-VQ-A8PE	TCGA-VQ-A8PT	TCGA-VQ-A91K
0.00995498	1.44196	0	16.26	23	COL14A1	COL8A2		TCGA-BR-4184	TCGA-BR-4257	TCGA-BR-4361	TCGA-BR-7851	TCGA-BR-7958	TCGA-BR-8680	TCGA-BR-A4IY	TCGA-CD-A4MG	TCGA-CG-4437	TCGA-CG-4460	TCGA-CG-5724	TCGA-CG-5734	TCGA-D7-6817	TCGA-D7-A6EV	TCGA-F1-6177	TCGA-FP-7735	TCGA-HF-A5NB	TCGA-HU-A4GH	TCGA-HU-A4GQ	TCGA-VQ-A8DU	TCGA-VQ-A8P2	TCGA-VQ-A8PP	TCGA-VQ-A91D
0.0109466	1.37958	0.04	22.1	31	COL14A1	COL18A1		TCGA-BR-4184	TCGA-BR-4257	TCGA-BR-4361	TCGA-BR-4362	TCGA-BR-6452	TCGA-BR-7851	TCGA-BR-7958	TCGA-BR-8680	TCGA-BR-A453	TCGA-BR-A4IY	TCGA-CD-5813	TCGA-CD-A487	TCGA-CD-A4MG	TCGA-CG-4437	TCGA-CG-4460	TCGA-CG-5724	TCGA-CG-5734	TCGA-D7-6817	TCGA-D7-A6EV	TCGA-D7-A6EZ	TCGA-F1-6177	TCGA-F1-6874	TCGA-FP-7735	TCGA-HF-A5NB	TCGA-HU-A4GH	TCGA-HU-A4GQ	TCGA-VQ-A8DU	TCGA-VQ-A8E3	TCGA-VQ-A8P2	TCGA-VQ-A8PP	TCGA-VQ-A91D
0.0127113	0.66011	0	28.97	41	COL16A1	COL7A1		TCGA-3M-AB46	TCGA-BR-4183	TCGA-BR-4257	TCGA-BR-4368	TCGA-BR-6452	TCGA-BR-6566	TCGA-BR-6802	TCGA-BR-7707	TCGA-BR-7851	TCGA-BR-8081	TCGA-BR-8361	TCGA-BR-8369	TCGA-BR-8591	TCGA-CD-8529	TCGA-CD-8535	TCGA-CD-A4MI	TCGA-CD-A4MJ	TCGA-CG-4305	TCGA-CG-4306	TCGA-CG-4442	TCGA-CG-4460	TCGA-CG-4466	TCGA-CG-5721	TCGA-CG-5723	TCGA-CG-5728	TCGA-FP-A4BE	TCGA-HF-7132	TCGA-HF-A5NB	TCGA-HU-8238	TCGA-HU-8602	TCGA-HU-A4G8	TCGA-HU-A4G9	TCGA-HU-A4GU	TCGA-VQ-A8E0	TCGA-VQ-A8P2	TCGA-VQ-A8PJ	TCGA-VQ-A8PO	TCGA-VQ-A8PT	TCGA-VQ-A91E	TCGA-VQ-A91K	TCGA-VQ-AA6D
0.0171086	0.720638	0.01	33.72	49	COL11A1	COL5A2		TCGA-B7-A5TN	TCGA-BR-4187	TCGA-BR-4201	TCGA-BR-4361	TCGA-BR-4371	TCGA-BR-6452	TCGA-BR-6453	TCGA-BR-7704	TCGA-BR-7851	TCGA-BR-8081	TCGA-BR-8361	TCGA-BR-8369	TCGA-BR-8372	TCGA-BR-8591	TCGA-BR-8680	TCGA-BR-A4J7	TCGA-CD-A4MG	TCGA-CG-4305	TCGA-CG-5723	TCGA-CG-5727	TCGA-D7-A4YY	TCGA-D7-A4Z0	TCGA-D7-A6EY	TCGA-D7-A74A	TCGA-EQ-8122	TCGA-FP-7829	TCGA-FP-A4BE	TCGA-HF-7133	TCGA-HU-8602	TCGA-HU-A4G8	TCGA-HU-A4GP	TCGA-HU-A4GT	TCGA-HU-A4GX	TCGA-IN-A6RP	TCGA-IP-7968	TCGA-MX-A5UJ	TCGA-R5-A7O7	TCGA-R5-A7ZF	TCGA-VQ-A8DT	TCGA-VQ-A8P2	TCGA-VQ-A8P5	TCGA-VQ-A8PB
0.0192886	0.625133	0.01	18.11	26	COL16A1	COL6A5	COL3A1	TCGA-3M-AB46	TCGA-BR-4257	TCGA-BR-4361	TCGA-BR-6452	TCGA-BR-7723	TCGA-BR-7851	TCGA-BR-8680	TCGA-BR-8687	TCGA-CD-8535	TCGA-CD-A487	TCGA-CD-A4MJ	TCGA-CG-4460	TCGA-CG-4466	TCGA-CG-4475	TCGA-CG-5721	TCGA-CG-5723	TCGA-CG-5728	TCGA-D7-8575	TCGA-D7-A74A	TCGA-HF-7134	TCGA-HU-A4G8	TCGA-HU-A4G9	TCGA-HU-A4GX	TCGA-VQ-A8P2	TCGA-VQ-A8PT	TCGA-VQ-A91K
0.0214915	0.721321	0.01	30.68	44	COL11A1	COL6A1		TCGA-B7-5816	TCGA-B7-A5TN	TCGA-BR-4187	TCGA-BR-4201	TCGA-BR-4361	TCGA-BR-6453	TCGA-BR-6802	TCGA-BR-7704	TCGA-BR-7851	TCGA-BR-8361	TCGA-BR-8369	TCGA-BR-8372	TCGA-BR-8382	TCGA-BR-8486	TCGA-BR-8680	TCGA-BR-A4J7	TCGA-CD-A4MI	TCGA-CG-4305	TCGA-CG-4460	TCGA-CG-5723	TCGA-CG-5727	TCGA-D7-A4YY	TCGA-D7-A4Z0	TCGA-D7-A6EY	TCGA-D7-A74A	TCGA-EQ-8122	TCGA-FP-A4BE	TCGA-HF-7133	TCGA-HF-A5NB	TCGA-HU-8602	TCGA-HU-A4GP	TCGA-HU-A4GX	TCGA-HU-A4H3	TCGA-IN-A6RP	TCGA-IP-7968	TCGA-R5-A7O7	TCGA-VQ-A8DT	TCGA-VQ-A8P2	TCGA-VQ-A8P5	TCGA-VQ-A8PB	TCGA-VQ-A8PE	TCGA-VQ-A91K
0.0219764	0.630802	0.01	18.41	26	COL16A1	COL5A2		TCGA-3M-AB46	TCGA-BR-4257	TCGA-BR-4361	TCGA-BR-4371	TCGA-BR-6452	TCGA-BR-7851	TCGA-BR-8081	TCGA-BR-8591	TCGA-BR-8680	TCGA-CD-8535	TCGA-CD-A4MG	TCGA-CD-A4MJ	TCGA-CG-4466	TCGA-CG-5723	TCGA-CG-5728	TCGA-FP-7829	TCGA-HU-A4G8	TCGA-HU-A4G9	TCGA-HU-A4GT	TCGA-MX-A5UJ	TCGA-R5-A7ZF	TCGA-VQ-A8P2	TCGA-VQ-A8PT	TCGA-VQ-A91K	TCGA-VQ-A924	TCGA-VQ-A94R
0.024015	1.36586	0.01	19.13	27	COL14A1	COL9A2		TCGA-BR-4184	TCGA-BR-4257	TCGA-BR-4361	TCGA-BR-7851	TCGA-BR-7958	TCGA-BR-8680	TCGA-BR-A4IY	TCGA-CD-A4MG	TCGA-CG-4306	TCGA-CG-4437	TCGA-CG-4460	TCGA-CG-5724	TCGA-CG-5734	TCGA-D7-6817	TCGA-D7-A4YT	TCGA-D7-A6EV	TCGA-F1-6177	TCGA-FP-7735	TCGA-HF-A5NB	TCGA-HU-A4G8	TCGA-HU-A4GH	TCGA-HU-A4GQ	TCGA-MX-A5UJ	TCGA-VQ-A8DU	TCGA-VQ-A8P2	TCGA-VQ-A8PP	TCGA-VQ-A91D
0.0249579	0.718288	0.03	29.28	41	COL11A1	COL6A5		TCGA-B7-A5TN	TCGA-BR-4187	TCGA-BR-4201	TCGA-BR-4257	TCGA-BR-4361	TCGA-BR-6452	TCGA-BR-6453	TCGA-BR-7704	TCGA-BR-7723	TCGA-BR-7851	TCGA-BR-8361	TCGA-BR-8369	TCGA-BR-8372	TCGA-BR-8680	TCGA-BR-A4J7	TCGA-CD-A487	TCGA-CG-4305	TCGA-CG-5723	TCGA-CG-5727	TCGA-D7-A4YY	TCGA-D7-A4Z0	TCGA-D7-A6EY	TCGA-D7-A74A	TCGA-EQ-8122	TCGA-FP-A4BE	TCGA-HF-7133	TCGA-HF-7134	TCGA-HU-8602	TCGA-HU-A4GP	TCGA-HU-A4GX	TCGA-IN-A6RP	TCGA-IP-7968	TCGA-R5-A7O7	TCGA-VQ-A8DT	TCGA-VQ-A8P2	TCGA-VQ-A8P5	TCGA-VQ-A8PB	TCGA-VQ-A8PE	TCGA-VQ-A91K	TCGA-VQ-A922	TCGA-VQ-AA6I
0.0263969	0.689196	0.01	24.4	35	COL10A1	COL6A5	COL4A1	TCGA-B7-5816	TCGA-BR-4184	TCGA-BR-4257	TCGA-BR-4362	TCGA-BR-4363	TCGA-BR-6452	TCGA-BR-6456	TCGA-BR-6852	TCGA-BR-7723	TCGA-BR-7851	TCGA-BR-8363	TCGA-BR-8372	TCGA-BR-8484	TCGA-BR-8680	TCGA-BR-8690	TCGA-BR-A4PD	TCGA-BR-A4PE	TCGA-CD-8525	TCGA-CD-A487	TCGA-CG-4437	TCGA-CG-4443	TCGA-CG-4469	TCGA-CG-5723	TCGA-HF-7134	TCGA-HU-8244	TCGA-HU-A4GN	TCGA-IN-A6RS	TCGA-IN-A7NU	TCGA-R5-A7O7	TCGA-R5-A7ZI	TCGA-VQ-A8P2	TCGA-VQ-A8PT	TCGA-VQ-A8PX	TCGA-VQ-A91D	TCGA-VQ-A91E
0.026544	0.729707	0	33.44	48	COL11A1	COL4A5		TCGA-B7-A5TJ	TCGA-B7-A5TN	TCGA-BR-4187	TCGA-BR-4201	TCGA-BR-4361	TCGA-BR-6452	TCGA-BR-6453	TCGA-BR-7704	TCGA-BR-7707	TCGA-BR-7851	TCGA-BR-8361	TCGA-BR-8369	TCGA-BR-8372	TCGA-BR-8589	TCGA-BR-8591	TCGA-BR-8680	TCGA-BR-8686	TCGA-BR-A4J7	TCGA-CD-5803	TCGA-CD-8535	TCGA-CD-A4MG	TCGA-CG-4305	TCGA-CG-5727	TCGA-D7-A4YY	TCGA-D7-A4Z0	TCGA-D7-A6EY	TCGA-D7-A74A	TCGA-EQ-8122	TCGA-FP-A4BE	TCGA-HF-7133	TCGA-HU-8602	TCGA-HU-A4GN	TCGA-HU-A4GP	TCGA-HU-A4GU	TCGA-HU-A4GX	TCGA-IN-A6RP	TCGA-IN-A6RS	TCGA-IP-7968	TCGA-R5-A7O7	TCGA-SW-A7EA	TCGA-VQ-A8DT	TCGA-VQ-A8P2
0.0271796	0.712829	0.04	28.67	41	COL10A1	COL11A1		TCGA-B7-5816	TCGA-B7-A5TN	TCGA-BR-4187	TCGA-BR-4201	TCGA-BR-4361	TCGA-BR-6453	TCGA-BR-7704	TCGA-BR-7851	TCGA-BR-8361	TCGA-BR-8363	TCGA-BR-8369	TCGA-BR-8372	TCGA-BR-8680	TCGA-BR-A4J7	TCGA-CD-8525	TCGA-CG-4305	TCGA-CG-5727	TCGA-D7-A4YY	TCGA-D7-A4Z0	TCGA-D7-A6EY	TCGA-D7-A74A	TCGA-EQ-8122	TCGA-FP-A4BE	TCGA-HF-7133	TCGA-HU-8602	TCGA-HU-A4GP	TCGA-HU-A4GX	TCGA-IN-A6RP	TCGA-IN-A6RS	TCGA-IP-7968	TCGA-R5-A7O7	TCGA-R5-A7ZI	TCGA-VQ-A8DT	TCGA-VQ-A8P2	TCGA-VQ-A8P5	TCGA-VQ-A8PB	TCGA-VQ-A8PE	TCGA-VQ-A91E	TCGA-VQ-A91K	TCGA-VQ-A922	TCGA-VQ-AA6I
0.0280063	0.757148	0.01	39.91	59	COL11A1	COL7A1		TCGA-B7-A5TN	TCGA-BR-4183	TCGA-BR-4187	TCGA-BR-4201	TCGA-BR-4361	TCGA-BR-4368	TCGA-BR-6452	TCGA-BR-6453	TCGA-BR-6566	TCGA-BR-6802	TCGA-BR-7704	TCGA-BR-7707	TCGA-BR-7851	TCGA-BR-8081	TCGA-BR-8361	TCGA-BR-8369	TCGA-BR-8372	TCGA-BR-8591	TCGA-BR-8680	TCGA-BR-A4J7	TCGA-CD-8529	TCGA-CD-A4MI	TCGA-CG-4305	TCGA-CG-4306	TCGA-CG-4442	TCGA-CG-4460	TCGA-CG-5721	TCGA-CG-5723	TCGA-CG-5727	TCGA-D7-A4YY	TCGA-D7-A4Z0	TCGA-D7-A6EY	TCGA-D7-A74A	TCGA-EQ-8122	TCGA-FP-A4BE	TCGA-HF-7132	TCGA-HF-7133	TCGA-HF-A5NB	TCGA-HU-8238	TCGA-HU-8602	TCGA-HU-A4GP	TCGA-HU-A4GU
0.0319875	0.684019	0.05	23.71	33	COL16A1	COL4A1		TCGA-3M-AB46	TCGA-BR-4184	TCGA-BR-4257	TCGA-BR-4362	TCGA-BR-4363	TCGA-BR-6452	TCGA-BR-6456	TCGA-BR-6852	TCGA-BR-7851	TCGA-BR-8363	TCGA-BR-8372	TCGA-BR-8484	TCGA-BR-8690	TCGA-BR-A4PD	TCGA-BR-A4PE	TCGA-CD-8535	TCGA-CD-A4MJ	TCGA-CG-4437	TCGA-CG-4443	TCGA-CG-4466	TCGA-CG-4469	TCGA-CG-5728	TCGA-HU-8244	TCGA-HU-A4G8	TCGA-HU-A4G9	TCGA-HU-A4GN	TCGA-IN-A7NU	TCGA-R5-A7O7	TCGA-VQ-A8P2	TCGA-VQ-A8PT	TCGA-VQ-A8PX	TCGA-VQ-A91D	TCGA-VQ-A91K
0.0334897	0.627147	0	16.15	23	COL10A1	COL5A2		TCGA-B7-5816	TCGA-BR-4361	TCGA-BR-4371	TCGA-BR-6452	TCGA-BR-8081	TCGA-BR-8363	TCGA-BR-8591	TCGA-BR-8680	TCGA-CD-8525	TCGA-CD-A4MG	TCGA-CG-5723	TCGA-FP-7829	TCGA-HU-A4G8	TCGA-HU-A4GT	TCGA-IN-A6RS	TCGA-MX-A5UJ	TCGA-R5-A7ZF	TCGA-R5-A7ZI	TCGA-VQ-A8PT	TCGA-VQ-A91E	TCGA-VQ-A91K	TCGA-VQ-A924	TCGA-VQ-A94R
0.0336462	0.746076	0.02	32.73	47	COL11A1	COL17A1		TCGA-B7-A5TI	TCGA-B7-A5TN	TCGA-BR-4187	TCGA-BR-4201	TCGA-BR-4280	TCGA-BR-4292	TCGA-BR-4361	TCGA-BR-6452	TCGA-BR-6453	TCGA-BR-7704	TCGA-BR-7707	TCGA-BR-7851	TCGA-BR-8361	TCGA-BR-8369	TCGA-BR-8372	TCGA-BR-8487	TCGA-BR-8680	TCGA-BR-A4J7	TCGA-CG-4305	TCGA-CG-5727	TCGA-CG-5728	TCGA-D7-A4YY	TCGA-D7-A4Z0	TCGA-D7-A6EY	TCGA-D7-A6EZ	TCGA-D7-A74A	TCGA-EQ-8122	TCGA-FP-A4BE	TCGA-HF-7133	TCGA-HF-A5NB	TCGA-HU-8602	TCGA-HU-A4GH	TCGA-HU-A4GP	TCGA-HU-A4GX	TCGA-IN-A6RP	TCGA-IP-7968	TCGA-R5-A7O7	TCGA-RD-A8N5	TCGA-VQ-A8DT	TCGA-VQ-A8P2	TCGA-VQ-A8P5	TCGA-VQ-A8PB
0.0363709	0.734299	0.04	30.64	44	COL10A1	COL17A1	COL4A1	TCGA-B7-5816	TCGA-B7-A5TI	TCGA-BR-4184	TCGA-BR-4257	TCGA-BR-4280	TCGA-BR-4292	TCGA-BR-4362	TCGA-BR-4363	TCGA-BR-6452	TCGA-BR-6456	TCGA-BR-6852	TCGA-BR-7707	TCGA-BR-7851	TCGA-BR-8361	TCGA-BR-8363	TCGA-BR-8372	TCGA-BR-8484	TCGA-BR-8487	TCGA-BR-8680	TCGA-BR-8690	TCGA-BR-A4PD	TCGA-BR-A4PE	TCGA-CD-8525	TCGA-CG-4437	TCGA-CG-4443	TCGA-CG-4469	TCGA-CG-5728	TCGA-D7-A6EZ	TCGA-HF-A5NB	TCGA-HU-8244	TCGA-HU-A4GH	TCGA-HU-A4GN	TCGA-HU-A4GX	TCGA-IN-A6RS	TCGA-IN-A7NU	TCGA-R5-A7O7	TCGA-R5-A7ZI	TCGA-RD-A8N5	TCGA-VQ-A8P2	TCGA-VQ-A8PT	TCGA-VQ-A8PX	TCGA-VQ-A91D
0.0367922	0.655823	0	19.11	27	COL10A1	COL16A1	COL3A1	TCGA-3M-AB46	TCGA-B7-5816	TCGA-BR-4257	TCGA-BR-4361	TCGA-BR-7851	TCGA-BR-8363	TCGA-BR-8680	TCGA-BR-8687	TCGA-CD-8525	TCGA-CD-8535	TCGA-CD-A4MJ	TCGA-CG-4460	TCGA-CG-4466	TCGA-CG-4475	TCGA-CG-5721	TCGA-CG-5728	TCGA-D7-8575	TCGA-D7-A74A	TCGA-HU-A4G8	TCGA-HU-A4G9	TCGA-HU-A4GX	TCGA-IN-A6RS	TCGA-R5-A7ZI	TCGA-VQ-A8P2	TCGA-VQ-A8PT	TCGA-VQ-A91E	TCGA-VQ-A91K
0.0370284	0.690834	0.05	23.45	33	COL10A1	COL15A1	COL6A5	TCGA-3M-AB47	TCGA-B7-5816	TCGA-BR-4257	TCGA-BR-4368	TCGA-BR-6452	TCGA-BR-6458	TCGA-BR-7703	TCGA-BR-7704	TCGA-BR-7723	TCGA-BR-8360	TCGA-BR-8363	TCGA-BR-8369	TCGA-BR-8382	TCGA-BR-8680	TCGA-BR-A4J7	TCGA-CD-5804	TCGA-CD-8525	TCGA-CD-A487	TCGA-CG-5721	TCGA-CG-5723	TCGA-CG-5728	TCGA-D7-6822	TCGA-D7-A74B	TCGA-F1-6874	TCGA-HF-7134	TCGA-HU-A4GU	TCGA-IN-A6RO	TCGA-IN-A6RS	TCGA-R5-A7O7	TCGA-R5-A7ZI	TCGA-VQ-A8P2	TCGA-VQ-A8PH	TCGA-VQ-A91E
0.0370991	0.656152	0.02	17.69	25	COL16A1	COL17A1		TCGA-3M-AB46	TCGA-B7-A5TI	TCGA-BR-4257	TCGA-BR-4280	TCGA-BR-4292	TCGA-BR-6452	TCGA-BR-7707	TCGA-BR-7851	TCGA-BR-8361	TCGA-BR-8487	TCGA-CD-8535	TCGA-CD-A4MJ	TCGA-CG-4466	TCGA-CG-5728	TCGA-D7-A6EZ	TCGA-HF-A5NB	TCGA-HU-A4G8	TCGA-HU-A4G9	TCGA-HU-A4GH	TCGA-HU-A4GX	TCGA-RD-A8N5	TCGA-VQ-A8P2	TCGA-VQ-A8PT	TCGA-VQ-A91K	TCGA-VQ-A91N
0.0374759	0.67532	0.01	16.08	23	COL16A1	COL6A1		TCGA-3M-AB46	TCGA-B7-5816	TCGA-BR-4257	TCGA-BR-6802	TCGA-BR-7851	TCGA-BR-8382	TCGA-BR-8486	TCGA-CD-8535	TCGA-CD-A4MI	TCGA-CD-A4MJ	TCGA-CG-4460	TCGA-CG-4466	TCGA-CG-5723	TCGA-CG-5728	TCGA-EQ-8122	TCGA-HF-A5NB	TCGA-HU-A4G8	TCGA-HU-A4G9	TCGA-HU-A4H3	TCGA-VQ-A8P2	TCGA-VQ-A8PB	TCGA-VQ-A8PT	TCGA-VQ-A91K
0.03808	0.657184	0.03	15.81	23	COL16A1	COL6A5	COL9A2	TCGA-3M-AB46	TCGA-BR-4257	TCGA-BR-6452	TCGA-BR-7723	TCGA-BR-7851	TCGA-BR-8680	TCGA-CD-8535	TCGA-CD-A487	TCGA-CD-A4MJ	TCGA-CG-4306	TCGA-CG-4466	TCGA-CG-5723	TCGA-CG-5728	TCGA-D7-A4YT	TCGA-HF-7134	TCGA-HU-A4G8	TCGA-HU-A4G9	TCGA-HU-A4GQ	TCGA-MX-A5UJ	TCGA-VQ-A8P2	TCGA-VQ-A8PP	TCGA-VQ-A8PT	TCGA-VQ-A91K
0.03897	0.69313	0.05	25.47	36	COL10A1	COL7A1		TCGA-B7-5816	TCGA-BR-4183	TCGA-BR-4368	TCGA-BR-6452	TCGA-BR-6566	TCGA-BR-6802	TCGA-BR-7707	TCGA-BR-8081	TCGA-BR-8361	TCGA-BR-8363	TCGA-BR-8369	TCGA-BR-8591	TCGA-BR-8680	TCGA-CD-8525	TCGA-CD-8529	TCGA-CD-A4MI	TCGA-CG-4305	TCGA-CG-4306	TCGA-CG-4442	TCGA-CG-4460	TCGA-CG-5721	TCGA-CG-5723	TCGA-FP-A4BE	TCGA-HF-7132	TCGA-HF-A5NB	TCGA-HU-8238	TCGA-HU-8602	TCGA-HU-A4GU	TCGA-IN-A6RS	TCGA-R5-A7ZI	TCGA-VQ-A8E0	TCGA-VQ-A8P2	TCGA-VQ-A8PJ	TCGA-VQ-A8PO	TCGA-VQ-A91E	TCGA-VQ-AA6D
0.0393547	0.693523	0.05	20.92	30	COL17A1	COL5A2		TCGA-B7-A5TI	TCGA-BR-4280	TCGA-BR-4292	TCGA-BR-4361	TCGA-BR-4371	TCGA-BR-6452	TCGA-BR-7707	TCGA-BR-8081	TCGA-BR-8361	TCGA-BR-8487	TCGA-BR-8591	TCGA-BR-8680	TCGA-CD-A4MG	TCGA-CG-5723	TCGA-CG-5728	TCGA-D7-A6EZ	TCGA-FP-7829	TCGA-HF-A5NB	TCGA-HU-A4G8	TCGA-HU-A4GH	TCGA-HU-A4GT	TCGA-HU-A4GX	TCGA-MX-A5UJ	TCGA-R5-A7ZF	TCGA-RD-A8N5	TCGA-VQ-A8PT	TCGA-VQ-A91K	TCGA-VQ-A91N	TCGA-VQ-A924	TCGA-VQ-A94R
0.0400706	0.729156	0.05	27.68	40	COL16A1	COL6A5	COL6A2	TCGA-3M-AB46	TCGA-B7-A5TN	TCGA-BR-4184	TCGA-BR-4257	TCGA-BR-4362	TCGA-BR-6452	TCGA-BR-7723	TCGA-BR-7851	TCGA-BR-8361	TCGA-BR-8368	TCGA-BR-8483	TCGA-BR-8680	TCGA-BR-A4J2	TCGA-CD-5801	TCGA-CD-8535	TCGA-CD-A487	TCGA-CD-A4MG	TCGA-CD-A4MI	TCGA-CD-A4MJ	TCGA-CG-4305	TCGA-CG-4466	TCGA-CG-5721	TCGA-CG-5723	TCGA-CG-5728	TCGA-F1-6177	TCGA-FP-A4BE	TCGA-HF-7132	TCGA-HF-7134	TCGA-HJ-7597	TCGA-HU-A4G3	TCGA-HU-A4G8	TCGA-HU-A4G9	TCGA-HU-A4H5	TCGA-SW-A7EA	TCGA-VQ-A8E3	TCGA-VQ-A8P2	TCGA-VQ-A8PT	TCGA-VQ-A91D	TCGA-VQ-A91K	TCGA-VQ-A91Z
0.0414947	0.662203	0.04	18.15	26	COL16A1	COL4A5		TCGA-3M-AB46	TCGA-B7-A5TJ	TCGA-BR-4257	TCGA-BR-6452	TCGA-BR-7707	TCGA-BR-7851	TCGA-BR-8589	TCGA-BR-8591	TCGA-BR-8686	TCGA-CD-5803	TCGA-CD-8535	TCGA-CD-A4MG	TCGA-CD-A4MJ	TCGA-CG-4466	TCGA-CG-5728	TCGA-D7-A6EY	TCGA-HU-8602	TCGA-HU-A4G8	TCGA-HU-A4G9	TCGA-HU-A4GN	TCGA-HU-A4GU	TCGA-IN-A6RS	TCGA-SW-A7EA	TCGA-VQ-A8P2	TCGA-VQ-A8PT	TCGA-VQ-A91K
0.0434507	0.68275	0.04	18.59	26	COL10A1	COL17A1	COL6A5	TCGA-B7-5816	TCGA-B7-A5TI	TCGA-BR-4257	TCGA-BR-4280	TCGA-BR-4292	TCGA-BR-6452	TCGA-BR-7707	TCGA-BR-7723	TCGA-BR-8361	TCGA-BR-8363	TCGA-BR-8487	TCGA-BR-8680	TCGA-CD-8525	TCGA-CD-A487	TCGA-CG-5723	TCGA-CG-5728	TCGA-D7-A6EZ	TCGA-HF-7134	TCGA-HF-A5NB	TCGA-HU-A4GH	TCGA-HU-A4GX	TCGA-IN-A6RS	TCGA-R5-A7ZI	TCGA-RD-A8N5	TCGA-VQ-A91E	TCGA-VQ-A91N
0.0461694	0.686533	0.03	21.74	31	COL15A1	COL16A1		TCGA-3M-AB46	TCGA-3M-AB47	TCGA-BR-4257	TCGA-BR-4368	TCGA-BR-6458	TCGA-BR-7703	TCGA-BR-7704	TCGA-BR-7851	TCGA-BR-8360	TCGA-BR-8369	TCGA-BR-8382	TCGA-BR-8680	TCGA-BR-A4J7	TCGA-CD-5804	TCGA-CD-8535	TCGA-CD-A4MJ	TCGA-CG-4466	TCGA-CG-5721	TCGA-CG-5728	TCGA-D7-6822	TCGA-D7-A74B	TCGA-F1-6874	TCGA-HU-A4G8	TCGA-HU-A4G9	TCGA-HU-A4GU	TCGA-IN-A6RO	TCGA-R5-A7O7	TCGA-VQ-A8P2	TCGA-VQ-A8PH	TCGA-VQ-A8PT	TCGA-VQ-A91K
0.048524	0.761558	0.04	33.7	49	COL5A2	COL6A1	COL7A1	TCGA-B7-5816	TCGA-BR-4183	TCGA-BR-4361	TCGA-BR-4368	TCGA-BR-4371	TCGA-BR-6452	TCGA-BR-6566	TCGA-BR-6802	TCGA-BR-7707	TCGA-BR-8081	TCGA-BR-8361	TCGA-BR-8369	TCGA-BR-8382	TCGA-BR-8486	TCGA-BR-8591	TCGA-BR-8680	TCGA-CD-8529	TCGA-CD-A4MG	TCGA-CD-A4MI	TCGA-CG-4305	TCGA-CG-4306	TCGA-CG-4442	TCGA-CG-4460	TCGA-CG-5721	TCGA-CG-5723	TCGA-EQ-8122	TCGA-FP-7829	TCGA-FP-A4BE	TCGA-HF-7132	TCGA-HF-A5NB	TCGA-HU-8238	TCGA-HU-8602	TCGA-HU-A4G8	TCGA-HU-A4GT	TCGA-HU-A4GU	TCGA-HU-A4H3	TCGA-MX-A5UJ	TCGA-R5-A7ZF	TCGA-VQ-A8E0	TCGA-VQ-A8P2	TCGA-VQ-A8PB	TCGA-VQ-A8PJ
0.0485466	0.747148	0.04	32.31	46	COL15A1	COL7A1		TCGA-3M-AB47	TCGA-BR-4183	TCGA-BR-4368	TCGA-BR-6452	TCGA-BR-6458	TCGA-BR-6566	TCGA-BR-6802	TCGA-BR-7703	TCGA-BR-7704	TCGA-BR-7707	TCGA-BR-8081	TCGA-BR-8360	TCGA-BR-8361	TCGA-BR-8369	TCGA-BR-8382	TCGA-BR-8591	TCGA-BR-8680	TCGA-BR-A4J7	TCGA-CD-5804	TCGA-CD-8529	TCGA-CD-A4MI	TCGA-CG-4305	TCGA-CG-4306	TCGA-CG-4442	TCGA-CG-4460	TCGA-CG-5721	TCGA-CG-5723	TCGA-CG-5728	TCGA-D7-6822	TCGA-D7-A74B	TCGA-F1-6874	TCGA-FP-A4BE	TCGA-HF-7132	TCGA-HF-A5NB	TCGA-HU-8238	TCGA-HU-8602	TCGA-HU-A4GU	TCGA-IN-A6RO	TCGA-R5-A7O7	TCGA-VQ-A8E0	TCGA-VQ-A8P2	TCGA-VQ-A8PH
0.0486943	0.75466	0.05	30.2	43	COL17A1	COL6A5	COL4A1	TCGA-B7-A5TI	TCGA-BR-4184	TCGA-BR-4257	TCGA-BR-4280	TCGA-BR-4292	TCGA-BR-4362	TCGA-BR-4363	TCGA-BR-6452	TCGA-BR-6456	TCGA-BR-6852	TCGA-BR-7707	TCGA-BR-7723	TCGA-BR-7851	TCGA-BR-8361	TCGA-BR-8363	TCGA-BR-8372	TCGA-BR-8484	TCGA-BR-8487	TCGA-BR-8680	TCGA-BR-8690	TCGA-BR-A4PD	TCGA-BR-A4PE	TCGA-CD-A487	TCGA-CG-4437	TCGA-CG-4443	TCGA-CG-4469	TCGA-CG-5723	TCGA-CG-5728	TCGA-D7-A6EZ	TCGA-HF-7134	TCGA-HF-A5NB	TCGA-HU-8244	TCGA-HU-A4GH	TCGA-HU-A4GN	TCGA-HU-A4GX	TCGA-IN-A7NU	TCGA-R5-A7O7	TCGA-RD-A8N5	TCGA-VQ-A8P2	TCGA-VQ-A8PT	TCGA-VQ-A8PX	TCGA-VQ-A91D
0.0499091	0.705593	0.04	21.53	30	COL10A1	COL16A1	COL8A1	TCGA-3M-AB46	TCGA-B7-5816	TCGA-BR-4257	TCGA-BR-7851	TCGA-BR-8363	TCGA-BR-8382	TCGA-BR-8680	TCGA-BR-A4CS	TCGA-CD-5804	TCGA-CD-8525	TCGA-CD-8535	TCGA-CD-A48A	TCGA-CD-A4MG	TCGA-CD-A4MJ	TCGA-CG-4466	TCGA-CG-5728	TCGA-D7-A4YY	TCGA-HU-8238	TCGA-HU-8602	TCGA-HU-A4G8	TCGA-HU-A4G9	TCGA-IN-A6RS	TCGA-R5-A7ZI	TCGA-VQ-A8P2	TCGA-VQ-A8PC	TCGA-VQ-A8PP	TCGA-VQ-A8PT	TCGA-VQ-A91E	TCGA-VQ-A91K	TCGA-VQ-A91V
0.0499448	0.690662	0.04	20.93	29	COL4A5	COL5A2		TCGA-B7-A5TJ	TCGA-BR-4361	TCGA-BR-4371	TCGA-BR-6452	TCGA-BR-7707	TCGA-BR-8081	TCGA-BR-8589	TCGA-BR-8591	TCGA-BR-8680	TCGA-BR-8686	TCGA-CD-5803	TCGA-CD-8535	TCGA-CD-A4MG	TCGA-CG-5723	TCGA-D7-A6EY	TCGA-FP-7829	TCGA-HU-8602	TCGA-HU-A4G8	TCGA-HU-A4GN	TCGA-HU-A4GT	TCGA-HU-A4GU	TCGA-IN-A6RS	TCGA-MX-A5UJ	TCGA-R5-A7ZF	TCGA-SW-A7EA	TCGA-VQ-A8PT	TCGA-VQ-A91K	TCGA-VQ-A924	TCGA-VQ-A94R
[truncated: 17 more columns]

## Sheet: Truncation_All_Cases
p	HR	q	Mean_Patients_Q	Patients	Genes			Cases
0.00147433	0.378324	0	17.96	26	COL12A1	COL15A1	COL5A2	TCGA-B7-5818	TCGA-BR-4362	TCGA-BR-6452	TCGA-BR-6802	TCGA-BR-6852	TCGA-BR-7703	TCGA-BR-8368	TCGA-BR-8372	TCGA-BR-8487	TCGA-BR-8591	TCGA-BR-8680	TCGA-CD-8529	TCGA-CD-8530	TCGA-CD-A4MG	TCGA-CG-4306	TCGA-CG-4442	TCGA-CG-5723	TCGA-CG-5727	TCGA-CG-5728	TCGA-D7-6526	TCGA-HU-A4G9	TCGA-IN-7806	TCGA-IN-A6RP	TCGA-MX-A5UJ	TCGA-VQ-A8P2	TCGA-VQ-A8PT
0.0025211	0.451622	0	17.88	26	COL12A1	COL4A1	COL5A2	TCGA-B7-5818	TCGA-BR-4362	TCGA-BR-6452	TCGA-BR-6852	TCGA-BR-7703	TCGA-BR-7851	TCGA-BR-8361	TCGA-BR-8368	TCGA-BR-8487	TCGA-BR-8591	TCGA-BR-8680	TCGA-CD-8529	TCGA-CD-8530	TCGA-CD-A4MG	TCGA-CG-4306	TCGA-CG-4449	TCGA-CG-5723	TCGA-CG-5727	TCGA-CG-5728	TCGA-HU-A4GN	TCGA-IN-7806	TCGA-IN-A6RP	TCGA-MX-A5UJ	TCGA-VQ-A8P2	TCGA-VQ-A8PT	TCGA-VQ-A91A
0.00313218	0.499989	0	19.53	28	COL11A1	COL12A1	COL5A2	TCGA-B7-5818	TCGA-BR-4362	TCGA-BR-6452	TCGA-BR-6852	TCGA-BR-7703	TCGA-BR-8286	TCGA-BR-8361	TCGA-BR-8368	TCGA-BR-8487	TCGA-BR-8591	TCGA-BR-8680	TCGA-CD-8529	TCGA-CD-8530	TCGA-CD-A4MG	TCGA-CG-4306	TCGA-CG-4438	TCGA-CG-5723	TCGA-CG-5727	TCGA-CG-5728	TCGA-HU-A4GU	TCGA-IN-7806	TCGA-IN-A6RP	TCGA-MX-A5UJ	TCGA-R5-A7ZI	TCGA-RD-A7BT	TCGA-VQ-A8P2	TCGA-VQ-A8PH	TCGA-VQ-A8PT
0.00353663	0.403031	0	15.84	23	COL12A1	COL1A1	COL5A2	TCGA-B7-5818	TCGA-BR-4362	TCGA-BR-6452	TCGA-BR-6852	TCGA-BR-7703	TCGA-BR-8368	TCGA-BR-8487	TCGA-BR-8591	TCGA-BR-8680	TCGA-CD-8529	TCGA-CD-8530	TCGA-CD-A4MG	TCGA-CG-4306	TCGA-CG-5723	TCGA-CG-5727	TCGA-CG-5728	TCGA-F1-6874	TCGA-IN-7806	TCGA-IN-A6RP	TCGA-MX-A5UJ	TCGA-VQ-A8P2	TCGA-VQ-A8PT	TCGA-VQ-AA6D
0.00398879	0.406772	0	15.95	23	COL12A1	COL5A2	COL8A1	TCGA-B7-5818	TCGA-BR-4362	TCGA-BR-4370	TCGA-BR-6452	TCGA-BR-6852	TCGA-BR-7703	TCGA-BR-8368	TCGA-BR-8487	TCGA-BR-8591	TCGA-BR-8680	TCGA-CD-8529	TCGA-CD-8530	TCGA-CD-A4MG	TCGA-CG-4306	TCGA-CG-5723	TCGA-CG-5727	TCGA-CG-5728	TCGA-HU-8602	TCGA-IN-7806	TCGA-IN-A6RP	TCGA-MX-A5UJ	TCGA-VQ-A8P2	TCGA-VQ-A8PT
0.00422452	0.408617	0	15.52	23	COL12A1	COL5A2	COL9A2	TCGA-B7-5818	TCGA-BR-4362	TCGA-BR-6452	TCGA-BR-6852	TCGA-BR-7703	TCGA-BR-8368	TCGA-BR-8487	TCGA-BR-8591	TCGA-BR-8680	TCGA-CD-8529	TCGA-CD-8530	TCGA-CD-A4MG	TCGA-CG-4306	TCGA-CG-5721	TCGA-CG-5723	TCGA-CG-5727	TCGA-CG-5728	TCGA-D7-A4YT	TCGA-IN-7806	TCGA-IN-A6RP	TCGA-MX-A5UJ	TCGA-VQ-A8P2	TCGA-VQ-A8PT
0.00469086	0.471254	0	17.53	25	COL12A1	COL5A2	COL6A3	TCGA-B7-5818	TCGA-BR-4292	TCGA-BR-4362	TCGA-BR-6452	TCGA-BR-6852	TCGA-BR-7703	TCGA-BR-8368	TCGA-BR-8487	TCGA-BR-8591	TCGA-BR-8680	TCGA-CD-8529	TCGA-CD-8530	TCGA-CD-A4MG	TCGA-CG-4306	TCGA-CG-5723	TCGA-CG-5727	TCGA-CG-5728	TCGA-D7-6815	TCGA-FP-7829	TCGA-IN-7806	TCGA-IN-A6RP	TCGA-MX-A5UJ	TCGA-VQ-A8P2	TCGA-VQ-A8PT	TCGA-VQ-A924
0.00504957	0.473942	0	17.4	25	COL12A1	COL15A1	COL4A1	TCGA-B7-5818	TCGA-BR-4362	TCGA-BR-6452	TCGA-BR-6802	TCGA-BR-7851	TCGA-BR-8361	TCGA-BR-8372	TCGA-BR-8487	TCGA-BR-8591	TCGA-BR-8680	TCGA-CD-8529	TCGA-CD-8530	TCGA-CD-A4MG	TCGA-CG-4306	TCGA-CG-4442	TCGA-CG-4449	TCGA-CG-5723	TCGA-CG-5727	TCGA-CG-5728	TCGA-D7-6526	TCGA-HU-A4G9	TCGA-HU-A4GN	TCGA-IN-A6RP	TCGA-VQ-A8P2	TCGA-VQ-A91A
0.00518768	0.474229	0	16.62	24	COL12A1	COL1A2	COL5A2	TCGA-B7-5818	TCGA-BR-4362	TCGA-BR-6452	TCGA-BR-6852	TCGA-BR-7703	TCGA-BR-8368	TCGA-BR-8487	TCGA-BR-8591	TCGA-BR-8680	TCGA-CD-8529	TCGA-CD-8530	TCGA-CD-A4MG	TCGA-CG-4306	TCGA-CG-5723	TCGA-CG-5727	TCGA-CG-5728	TCGA-D7-A4Z0	TCGA-HU-A4GQ	TCGA-IN-7806	TCGA-IN-A6RP	TCGA-MX-A5UJ	TCGA-R5-A7ZI	TCGA-VQ-A8P2	TCGA-VQ-A8PT
0.00567272	0.477954	0	16.56	24	COL12A1	COL17A1	COL5A2	TCGA-B7-5818	TCGA-BR-4362	TCGA-BR-6452	TCGA-BR-6852	TCGA-BR-7703	TCGA-BR-8368	TCGA-BR-8487	TCGA-BR-8591	TCGA-BR-8680	TCGA-CD-8529	TCGA-CD-8530	TCGA-CD-A4MG	TCGA-CG-4306	TCGA-CG-5723	TCGA-CG-5726	TCGA-CG-5727	TCGA-CG-5728	TCGA-HU-A4G9	TCGA-IN-7806	TCGA-IN-A6RP	TCGA-MX-A5UJ	TCGA-VQ-A8P2	TCGA-VQ-A8PT	TCGA-VQ-AA6D
0.00612911	0.522548	0	20.31	29	COL12A1	COL5A1	COL5A2	TCGA-B7-5818	TCGA-BR-4362	TCGA-BR-4363	TCGA-BR-4370	TCGA-BR-6452	TCGA-BR-6852	TCGA-BR-7703	TCGA-BR-8363	TCGA-BR-8368	TCGA-BR-8487	TCGA-BR-8591	TCGA-BR-8680	TCGA-CD-8529	TCGA-CD-8530	TCGA-CD-A4MG	TCGA-CG-4306	TCGA-CG-4442	TCGA-CG-5723	TCGA-CG-5727	TCGA-CG-5728	TCGA-D7-6528	TCGA-IN-7806	TCGA-IN-A6RP	TCGA-MX-A5UJ	TCGA-VQ-A8P2	TCGA-VQ-A8PT	TCGA-VQ-A91E	TCGA-VQ-A91Z	TCGA-VQ-A924
0.00650768	0.524552	0	17.92	26	COL12A1	COL3A1	COL5A2	TCGA-B7-5818	TCGA-BR-4257	TCGA-BR-4362	TCGA-BR-6452	TCGA-BR-6852	TCGA-BR-7703	TCGA-BR-8368	TCGA-BR-8487	TCGA-BR-8591	TCGA-BR-8680	TCGA-CD-8529	TCGA-CD-8530	TCGA-CD-A4MG	TCGA-CG-4306	TCGA-CG-5723	TCGA-CG-5727	TCGA-CG-5728	TCGA-HU-A4G2	TCGA-HU-A4GN	TCGA-IN-7806	TCGA-IN-A6RP	TCGA-MX-A5UJ	TCGA-R5-A7ZF	TCGA-R5-A7ZI	TCGA-VQ-A8P2	TCGA-VQ-A8PT
0.00687532	0.526983	0	18.42	26	COL12A1	COL4A1	COL6A3	TCGA-B7-5818	TCGA-BR-4292	TCGA-BR-4362	TCGA-BR-6452	TCGA-BR-6852	TCGA-BR-7851	TCGA-BR-8361	TCGA-BR-8487	TCGA-BR-8591	TCGA-BR-8680	TCGA-CD-8529	TCGA-CD-8530	TCGA-CD-A4MG	TCGA-CG-4306	TCGA-CG-4449	TCGA-CG-5723	TCGA-CG-5727	TCGA-CG-5728	TCGA-D7-6815	TCGA-FP-7829	TCGA-HU-A4GN	TCGA-IN-A6RP	TCGA-MX-A5UJ	TCGA-VQ-A8P2	TCGA-VQ-A91A	TCGA-VQ-A924
0.007217	0.486636	0	15.71	23	COL10A1	COL12A1	COL5A2	TCGA-B7-5818	TCGA-BR-4362	TCGA-BR-6452	TCGA-BR-6852	TCGA-BR-7703	TCGA-BR-8078	TCGA-BR-8368	TCGA-BR-8487	TCGA-BR-8591	TCGA-BR-8680	TCGA-CD-8529	TCGA-CD-8530	TCGA-CD-A4MG	TCGA-CG-4306	TCGA-CG-5723	TCGA-CG-5727	TCGA-CG-5728	TCGA-CG-5733	TCGA-IN-7806	TCGA-IN-A6RP	TCGA-MX-A5UJ	TCGA-VQ-A8P2	TCGA-VQ-A8PT
0.00760276	0.488611	0	15.75	23	COL12A1	COL5A2	COL8A2	TCGA-B7-5818	TCGA-BR-4362	TCGA-BR-6452	TCGA-BR-6852	TCGA-BR-7703	TCGA-BR-8368	TCGA-BR-8487	TCGA-BR-8591	TCGA-BR-8680	TCGA-CD-8529	TCGA-CD-8530	TCGA-CD-A4MG	TCGA-CG-4306	TCGA-CG-4460	TCGA-CG-5723	TCGA-CG-5727	TCGA-CG-5728	TCGA-HU-8602	TCGA-IN-7806	TCGA-IN-A6RP	TCGA-MX-A5UJ	TCGA-VQ-A8P2	TCGA-VQ-A8PT
0.00785609	0.489731	0	15.93	23	COL12A1	COL18A1	COL6A3	TCGA-B7-5818	TCGA-BR-4292	TCGA-BR-4362	TCGA-BR-6452	TCGA-BR-6852	TCGA-BR-8487	TCGA-BR-8591	TCGA-BR-8680	TCGA-CD-8529	TCGA-CD-8530	TCGA-CD-A4MG	TCGA-CG-4306	TCGA-CG-5723	TCGA-CG-5727	TCGA-CG-5728	TCGA-D7-6815	TCGA-FP-7829	TCGA-HU-A4G9	TCGA-IN-A6RP	TCGA-MX-A5UJ	TCGA-VQ-A8P2	TCGA-VQ-A8PT	TCGA-VQ-A924
0.00804469	0.490802	0	16.74	24	COL12A1	COL16A1	COL5A2	TCGA-B7-5818	TCGA-BR-4280	TCGA-BR-4362	TCGA-BR-6452	TCGA-BR-6852	TCGA-BR-7703	TCGA-BR-8368	TCGA-BR-8487	TCGA-BR-8591	TCGA-BR-8680	TCGA-CD-8529	TCGA-CD-8530	TCGA-CD-A4MG	TCGA-CG-4306	TCGA-CG-5723	TCGA-CG-5727	TCGA-CG-5728	TCGA-D7-A4YY	TCGA-IN-7806	TCGA-IN-A6RP	TCGA-MX-A5UJ	TCGA-VQ-A8P2	TCGA-VQ-A8PT	TCGA-VQ-A91E
0.00808384	0.533119	0	16.62	24	COL14A1	COL4A1	COL5A2	TCGA-BR-4362	TCGA-BR-4368	TCGA-BR-6852	TCGA-BR-7703	TCGA-BR-7707	TCGA-BR-7851	TCGA-BR-8361	TCGA-BR-8368	TCGA-BR-8680	TCGA-CD-A4MG	TCGA-CG-4449	TCGA-CG-4462	TCGA-CG-5721	TCGA-CG-5723	TCGA-CG-5726	TCGA-CG-5728	TCGA-HU-A4GN	TCGA-IN-7806	TCGA-MX-A5UJ	TCGA-VQ-A8P2	TCGA-VQ-A8PE	TCGA-VQ-A8PT	TCGA-VQ-A91A	TCGA-VQ-A91K
0.00810188	0.564365	0	19.92	28	COL11A1	COL12A1	COL6A3	TCGA-B7-5818	TCGA-BR-4292	TCGA-BR-4362	TCGA-BR-6452	TCGA-BR-6852	TCGA-BR-8286	TCGA-BR-8361	TCGA-BR-8487	TCGA-BR-8591	TCGA-BR-8680	TCGA-CD-8529	TCGA-CD-8530	TCGA-CD-A4MG	TCGA-CG-4306	TCGA-CG-4438	TCGA-CG-5723	TCGA-CG-5727	TCGA-CG-5728	TCGA-D7-6815	TCGA-FP-7829	TCGA-HU-A4GU	TCGA-IN-A6RP	TCGA-MX-A5UJ	TCGA-R5-A7ZI	TCGA-RD-A7BT	TCGA-VQ-A8P2	TCGA-VQ-A8PH	TCGA-VQ-A924
0.00927292	0.538392	0	17.43	25	COL4A1	COL5A1	COL5A2	TCGA-BR-4362	TCGA-BR-4363	TCGA-BR-4370	TCGA-BR-6452	TCGA-BR-6852	TCGA-BR-7703	TCGA-BR-7851	TCGA-BR-8361	TCGA-BR-8363	TCGA-BR-8368	TCGA-CD-A4MG	TCGA-CG-4442	TCGA-CG-4449	TCGA-CG-5723	TCGA-CG-5728	TCGA-D7-6528	TCGA-HU-A4GN	TCGA-IN-7806	TCGA-MX-A5UJ	TCGA-VQ-A8P2	TCGA-VQ-A8PT	TCGA-VQ-A91A	TCGA-VQ-A91E	TCGA-VQ-A91Z	TCGA-VQ-A924
0.00944418	0.538535	0	18.18	26	COL11A1	COL12A1	COL15A1	TCGA-B7-5818	TCGA-BR-4362	TCGA-BR-6452	TCGA-BR-6802	TCGA-BR-8286	TCGA-BR-8361	TCGA-BR-8372	TCGA-BR-8487	TCGA-BR-8591	TCGA-BR-8680	TCGA-CD-8529	TCGA-CD-8530	TCGA-CD-A4MG	TCGA-CG-4306	TCGA-CG-4438	TCGA-CG-4442	TCGA-CG-5723	TCGA-CG-5727	TCGA-CG-5728	TCGA-D7-6526	TCGA-HU-A4G9	TCGA-HU-A4GU	TCGA-IN-A6RP	TCGA-R5-A7ZI	TCGA-RD-A7BT	TCGA-VQ-A8PH
0.0100063	0.499164	0	15.93	23	COL12A1	COL1A1	COL6A3	TCGA-B7-5818	TCGA-BR-4292	TCGA-BR-4362	TCGA-BR-6452	TCGA-BR-6852	TCGA-BR-8487	TCGA-BR-8591	TCGA-BR-8680	TCGA-CD-8529	TCGA-CD-8530	TCGA-CD-A4MG	TCGA-CG-4306	TCGA-CG-5723	TCGA-CG-5727	TCGA-CG-5728	TCGA-D7-6815	TCGA-F1-6874	TCGA-FP-7829	TCGA-IN-A6RP	TCGA-MX-A5UJ	TCGA-VQ-A8P2	TCGA-VQ-A924	TCGA-VQ-AA6D
0.0112636	0.503941	0	15.92	23	COL12A1	COL6A3	COL8A1	TCGA-B7-5818	TCGA-BR-4292	TCGA-BR-4362	TCGA-BR-4370	TCGA-BR-6452	TCGA-BR-6852	TCGA-BR-8487	TCGA-BR-8591	TCGA-BR-8680	TCGA-CD-8529	TCGA-CD-8530	TCGA-CD-A4MG	TCGA-CG-4306	TCGA-CG-5723	TCGA-CG-5727	TCGA-CG-5728	TCGA-D7-6815	TCGA-FP-7829	TCGA-HU-8602	TCGA-IN-A6RP	TCGA-MX-A5UJ	TCGA-VQ-A8P2	TCGA-VQ-A924
0.0118982	0.506221	0	15.89	23	COL12A1	COL6A3	COL9A2	TCGA-B7-5818	TCGA-BR-4292	TCGA-BR-4362	TCGA-BR-6452	TCGA-BR-6852	TCGA-BR-8487	TCGA-BR-8591	TCGA-BR-8680	TCGA-CD-8529	TCGA-CD-8530	TCGA-CD-A4MG	TCGA-CG-4306	TCGA-CG-5721	TCGA-CG-5723	TCGA-CG-5727	TCGA-CG-5728	TCGA-D7-6815	TCGA-D7-A4YT	TCGA-FP-7829	TCGA-IN-A6RP	TCGA-MX-A5UJ	TCGA-VQ-A8P2	TCGA-VQ-A924
0.0122002	0.548978	0	19.29	28	COL12A1	COL5A1	COL6A3	TCGA-B7-5818	TCGA-BR-4292	TCGA-BR-4362	TCGA-BR-4363	TCGA-BR-4370	TCGA-BR-6452	TCGA-BR-6852	TCGA-BR-8363	TCGA-BR-8487	TCGA-BR-8591	TCGA-BR-8680	TCGA-CD-8529	TCGA-CD-8530	TCGA-CD-A4MG	TCGA-CG-4306	TCGA-CG-4442	TCGA-CG-5723	TCGA-CG-5727	TCGA-CG-5728	TCGA-D7-6528	TCGA-D7-6815	TCGA-FP-7829	TCGA-IN-A6RP	TCGA-MX-A5UJ	TCGA-VQ-A8P2	TCGA-VQ-A91E	TCGA-VQ-A91Z	TCGA-VQ-A924
0.0131004	0.552416	0	18.22	26	COL12A1	COL5A2	COL5A3	TCGA-B7-5818	TCGA-BR-4256	TCGA-BR-4362	TCGA-BR-6452	TCGA-BR-6852	TCGA-BR-7703	TCGA-BR-8284	TCGA-BR-8368	TCGA-BR-8487	TCGA-BR-8591	TCGA-BR-8680	TCGA-CD-8529	TCGA-CD-8530	TCGA-CD-8535	TCGA-CD-A4MG	TCGA-CG-4306	TCGA-CG-5723	TCGA-CG-5727	TCGA-CG-5728	TCGA-D7-6520	TCGA-HU-A4G2	TCGA-IN-7806	TCGA-IN-A6RP	TCGA-MX-A5UJ	TCGA-VQ-A8P2	TCGA-VQ-A8PT
0.0135335	0.584723	0	17.95	26	COL11A1	COL12A1	COL4A1	TCGA-B7-5818	TCGA-BR-4362	TCGA-BR-6452	TCGA-BR-7851	TCGA-BR-8286	TCGA-BR-8361	TCGA-BR-8487	TCGA-BR-8591	TCGA-BR-8680	TCGA-CD-8529	TCGA-CD-8530	TCGA-CD-A4MG	TCGA-CG-4306	TCGA-CG-4438	TCGA-CG-4449	TCGA-CG-5723	TCGA-CG-5727	TCGA-CG-5728	TCGA-HU-A4GN	TCGA-HU-A4GU	TCGA-IN-A6RP	TCGA-R5-A7ZI	TCGA-RD-A7BT	TCGA-VQ-A8P2	TCGA-VQ-A8PH	TCGA-VQ-A91A
0.0135887	0.584954	0	19.39	28	COL12A1	COL14A1	COL6A3	TCGA-B7-5818	TCGA-BR-4292	TCGA-BR-4362	TCGA-BR-4368	TCGA-BR-6452	TCGA-BR-6852	TCGA-BR-7707	TCGA-BR-8487	TCGA-BR-8591	TCGA-BR-8680	TCGA-CD-8529	TCGA-CD-8530	TCGA-CD-A4MG	TCGA-CG-4306	TCGA-CG-4462	TCGA-CG-5721	TCGA-CG-5723	TCGA-CG-5726	TCGA-CG-5727	TCGA-CG-5728	TCGA-D7-6815	TCGA-FP-7829	TCGA-IN-A6RP	TCGA-MX-A5UJ	TCGA-VQ-A8P2	TCGA-VQ-A8PE	TCGA-VQ-A91K	TCGA-VQ-A924
0.0142264	0.555214	0	16.68	24	COL11A1	COL12A1	COL1A1	TCGA-B7-5818	TCGA-BR-4362	TCGA-BR-6452	TCGA-BR-8286	TCGA-BR-8361	TCGA-BR-8487	TCGA-BR-8591	TCGA-BR-8680	TCGA-CD-8529	TCGA-CD-8530	TCGA-CD-A4MG	TCGA-CG-4306	TCGA-CG-4438	TCGA-CG-5723	TCGA-CG-5727	TCGA-CG-5728	TCGA-F1-6874	TCGA-HU-A4GU	TCGA-IN-A6RP	TCGA-R5-A7ZI	TCGA-RD-A7BT	TCGA-VQ-A8P2	TCGA-VQ-A8PH	TCGA-VQ-AA6D
0.0147895	0.556794	0	15.82	23	COL11A1	COL12A1	COL6A2	TCGA-B7-5818	TCGA-BR-4362	TCGA-BR-6452	TCGA-BR-8286	TCGA-BR-8361	TCGA-BR-8487	TCGA-BR-8591	TCGA-BR-8680	TCGA-CD-8529	TCGA-CD-8530	TCGA-CD-A4MG	TCGA-CG-4306	TCGA-CG-4438	TCGA-CG-5723	TCGA-CG-5727	TCGA-CG-5728	TCGA-HU-A4GU	TCGA-IN-A6RP	TCGA-R5-A7ZI	TCGA-RD-A7BT	TCGA-VQ-A8P2	TCGA-VQ-A8PH	TCGA-VQ-A91S
0.0159594	0.560151	0	16.66	24	COL11A1	COL12A1	COL8A1	TCGA-B7-5818	TCGA-BR-4362	TCGA-BR-4370	TCGA-BR-6452	TCGA-BR-8286	TCGA-BR-8361	TCGA-BR-8487	TCGA-BR-8591	TCGA-BR-8680	TCGA-CD-8529	TCGA-CD-8530	TCGA-CD-A4MG	TCGA-CG-4306	TCGA-CG-4438	TCGA-CG-5723	TCGA-CG-5727	TCGA-CG-5728	TCGA-HU-8602	TCGA-HU-A4GU	TCGA-IN-A6RP	TCGA-R5-A7ZI	TCGA-RD-A7BT	TCGA-VQ-A8P2	TCGA-VQ-A8PH
0.0167621	0.563269	0	15.89	23	COL11A1	COL15A1	COL4A1	TCGA-B7-5818	TCGA-BR-4362	TCGA-BR-6802	TCGA-BR-7851	TCGA-BR-8286	TCGA-BR-8361	TCGA-BR-8372	TCGA-BR-8487	TCGA-CD-A4MG	TCGA-CG-4438	TCGA-CG-4442	TCGA-CG-4449	TCGA-CG-5723	TCGA-CG-5728	TCGA-D7-6526	TCGA-HU-A4G9	TCGA-HU-A4GN	TCGA-HU-A4GU	TCGA-R5-A7ZI	TCGA-RD-A7BT	TCGA-VQ-A8P2	TCGA-VQ-A8PH	TCGA-VQ-A91A
0.0169466	0.562835	0	15.86	23	COL11A1	COL12A1	COL18A1	TCGA-B7-5818	TCGA-BR-4362	TCGA-BR-6452	TCGA-BR-8286	TCGA-BR-8361	TCGA-BR-8487	TCGA-BR-8591	TCGA-BR-8680	TCGA-CD-8529	TCGA-CD-8530	TCGA-CD-A4MG	TCGA-CG-4306	TCGA-CG-4438	TCGA-CG-5723	TCGA-CG-5727	TCGA-CG-5728	TCGA-HU-A4G9	TCGA-HU-A4GU	TCGA-IN-A6RP	TCGA-R5-A7ZI	TCGA-RD-A7BT	TCGA-VQ-A8PH	TCGA-VQ-A8PT
0.0180802	0.597351	0	19.12	28	COL12A1	COL4A1	COL5A1	TCGA-B7-5818	TCGA-BR-4362	TCGA-BR-4363	TCGA-BR-4370	TCGA-BR-6452	TCGA-BR-7851	TCGA-BR-8361	TCGA-BR-8363	TCGA-BR-8487	TCGA-BR-8591	TCGA-BR-8680	TCGA-CD-8529	TCGA-CD-8530	TCGA-CD-A4MG	TCGA-CG-4306	TCGA-CG-4442	TCGA-CG-4449	TCGA-CG-5723	TCGA-CG-5727	TCGA-CG-5728	TCGA-D7-6528	TCGA-HU-A4GN	TCGA-IN-A6RP	TCGA-VQ-A8P2	TCGA-VQ-A91A	TCGA-VQ-A91E	TCGA-VQ-A91Z	TCGA-VQ-A924
0.0189015	0.568314	0	16.05	23	COL10A1	COL12A1	COL6A3	TCGA-B7-5818	TCGA-BR-4292	TCGA-BR-4362	TCGA-BR-6452	TCGA-BR-6852	TCGA-BR-8078	TCGA-BR-8487	TCGA-BR-8591	TCGA-BR-8680	TCGA-CD-8529	TCGA-CD-8530	TCGA-CD-A4MG	TCGA-CG-4306	TCGA-CG-5723	TCGA-CG-5727	TCGA-CG-5728	TCGA-CG-5733	TCGA-D7-6815	TCGA-FP-7829	TCGA-IN-A6RP	TCGA-MX-A5UJ	TCGA-VQ-A8P2	TCGA-VQ-A924
0.0203651	0.531165	0	15.68	23	COL11A1	COL4A2	COL5A2	TCGA-B7-5818	TCGA-BR-4280	TCGA-BR-4370	TCGA-BR-6452	TCGA-BR-6852	TCGA-BR-7703	TCGA-BR-8286	TCGA-BR-8361	TCGA-BR-8368	TCGA-BR-8487	TCGA-CG-4438	TCGA-CG-5721	TCGA-HU-A4G8	TCGA-HU-A4GT	TCGA-HU-A4GU	TCGA-HU-A4GX	TCGA-IN-7806	TCGA-MX-A5UJ	TCGA-R5-A7ZI	TCGA-RD-A7BT	TCGA-VQ-A8P2	TCGA-VQ-A8PH	TCGA-VQ-A8PT
0.0209339	0.57313	0	16.51	24	COL12A1	COL16A1	COL6A3	TCGA-B7-5818	TCGA-BR-4280	TCGA-BR-4292	TCGA-BR-4362	TCGA-BR-6452	TCGA-BR-6852	TCGA-BR-8487	TCGA-BR-8591	TCGA-BR-8680	TCGA-CD-8529	TCGA-CD-8530	TCGA-CD-A4MG	TCGA-CG-4306	TCGA-CG-5723	TCGA-CG-5727	TCGA-CG-5728	TCGA-D7-6815	TCGA-D7-A4YY	TCGA-FP-7829	TCGA-IN-A6RP	TCGA-MX-A5UJ	TCGA-VQ-A8P2	TCGA-VQ-A91E	TCGA-VQ-A924
0.026721	0.615209	0	16.93	24	COL12A1	COL3A1	COL4A1	TCGA-B7-5818	TCGA-BR-4257	TCGA-BR-4362	TCGA-BR-6452	TCGA-BR-7851	TCGA-BR-8361	TCGA-BR-8487	TCGA-BR-8591	TCGA-BR-8680	TCGA-CD-8529	TCGA-CD-8530	TCGA-CD-A4MG	TCGA-CG-4306	TCGA-CG-4449	TCGA-CG-5723	TCGA-CG-5727	TCGA-CG-5728	TCGA-HU-A4G2	TCGA-HU-A4GN	TCGA-IN-A6RP	TCGA-R5-A7ZF	TCGA-R5-A7ZI	TCGA-VQ-A8P2	TCGA-VQ-A91A
0.026739	0.584791	0	16.5	24	COL12A1	COL14A1	COL8A1	TCGA-B7-5818	TCGA-BR-4362	TCGA-BR-4368	TCGA-BR-4370	TCGA-BR-6452	TCGA-BR-7707	TCGA-BR-8487	TCGA-BR-8591	TCGA-BR-8680	TCGA-CD-8529	TCGA-CD-8530	TCGA-CD-A4MG	TCGA-CG-4306	TCGA-CG-4462	TCGA-CG-5721	TCGA-CG-5723	TCGA-CG-5726	TCGA-CG-5727	TCGA-CG-5728	TCGA-HU-8602	TCGA-IN-A6RP	TCGA-VQ-A8P2	TCGA-VQ-A8PE	TCGA-VQ-A91K
0.0303887	0.591188	0	16.47	24	COL12A1	COL5A1	COL8A1	TCGA-B7-5818	TCGA-BR-4362	TCGA-BR-4363	TCGA-BR-4370	TCGA-BR-6452	TCGA-BR-8363	TCGA-BR-8487	TCGA-BR-8591	TCGA-BR-8680	TCGA-CD-8529	TCGA-CD-8530	TCGA-CD-A4MG	TCGA-CG-4306	TCGA-CG-4442	TCGA-CG-5723	TCGA-CG-5727	TCGA-CG-5728	TCGA-D7-6528	TCGA-HU-8602	TCGA-IN-A6RP	TCGA-VQ-A8P2	TCGA-VQ-A91E	TCGA-VQ-A91Z	TCGA-VQ-A924
0.032228	0.594459	0	16.01	23	COL12A1	COL14A1	COL17A1	TCGA-B7-5818	TCGA-BR-4362	TCGA-BR-4368	TCGA-BR-6452	TCGA-BR-7707	TCGA-BR-8487	TCGA-BR-8591	TCGA-BR-8680	TCGA-CD-8529	TCGA-CD-8530	TCGA-CD-A4MG	TCGA-CG-4306	TCGA-CG-4462	TCGA-CG-5721	TCGA-CG-5723	TCGA-CG-5726	TCGA-CG-5727	TCGA-CG-5728	TCGA-HU-A4G9	TCGA-IN-A6RP	TCGA-VQ-A8PE	TCGA-VQ-A91K	TCGA-VQ-AA6D
0.00429401	0.46836	0.01	17.82	26	COL12A1	COL15A1	COL6A3	TCGA-B7-5818	TCGA-BR-4292	TCGA-BR-4362	TCGA-BR-6452	TCGA-BR-6802	TCGA-BR-6852	TCGA-BR-8372	TCGA-BR-8487	TCGA-BR-8591	TCGA-BR-8680	TCGA-CD-8529	TCGA-CD-8530	TCGA-CD-A4MG	TCGA-CG-4306	TCGA-CG-4442	TCGA-CG-5723	TCGA-CG-5727	TCGA-CG-5728	TCGA-D7-6526	TCGA-D7-6815	TCGA-FP-7829	TCGA-HU-A4G9	TCGA-IN-A6RP	TCGA-MX-A5UJ	TCGA-VQ-A8P2	TCGA-VQ-A924
0.00535416	0.517858	0.01	19.5	28	COL12A1	COL14A1	COL5A2	TCGA-B7-5818	TCGA-BR-4362	TCGA-BR-4368	TCGA-BR-6452	TCGA-BR-6852	TCGA-BR-7703	TCGA-BR-7707	TCGA-BR-8368	TCGA-BR-8487	TCGA-BR-8591	TCGA-BR-8680	TCGA-CD-8529	TCGA-CD-8530	TCGA-CD-A4MG	TCGA-CG-4306	TCGA-CG-4462	TCGA-CG-5721	TCGA-CG-5723	TCGA-CG-5726	TCGA-CG-5727	TCGA-CG-5728	TCGA-IN-7806	TCGA-IN-A6RP	TCGA-MX-A5UJ	TCGA-VQ-A8P2	TCGA-VQ-A8PE	TCGA-VQ-A8PT	TCGA-VQ-A91K
0.0085967	0.535504	0.01	16.32	24	COL11A1	COL4A1	COL5A2	TCGA-B7-5818	TCGA-BR-4362	TCGA-BR-6852	TCGA-BR-7703	TCGA-BR-7851	TCGA-BR-8286	TCGA-BR-8361	TCGA-BR-8368	TCGA-BR-8487	TCGA-CD-A4MG	TCGA-CG-4438	TCGA-CG-4449	TCGA-CG-5723	TCGA-CG-5728	TCGA-HU-A4GN	TCGA-HU-A4GU	TCGA-IN-7806	TCGA-MX-A5UJ	TCGA-R5-A7ZI	TCGA-RD-A7BT	TCGA-VQ-A8P2	TCGA-VQ-A8PH	TCGA-VQ-A8PT	TCGA-VQ-A91A
0.0099117	0.499359	0.01	15.94	23	COL4A1	COL4A2	COL5A2	TCGA-BR-4280	TCGA-BR-4362	TCGA-BR-4370	TCGA-BR-6452	TCGA-BR-6852	TCGA-BR-7703	TCGA-BR-7851	TCGA-BR-8361	TCGA-BR-8368	TCGA-CD-A4MG	TCGA-CG-4449	TCGA-CG-5721	TCGA-CG-5723	TCGA-CG-5728	TCGA-HU-A4G8	TCGA-HU-A4GN	TCGA-HU-A4GT	TCGA-HU-A4GX	TCGA-IN-7806	TCGA-MX-A5UJ	TCGA-VQ-A8P2	TCGA-VQ-A8PT	TCGA-VQ-A91A
0.0101655	0.499885	0.01	16.42	23	COL12A1	COL4A5	COL5A2	TCGA-B7-5818	TCGA-BR-4362	TCGA-BR-6452	TCGA-BR-6852	TCGA-BR-7703	TCGA-BR-8363	TCGA-BR-8368	TCGA-BR-8487	TCGA-BR-8591	TCGA-BR-8680	TCGA-CD-8529	TCGA-CD-8530	TCGA-CD-A4MG	TCGA-CG-4306	TCGA-CG-5723	TCGA-CG-5727	TCGA-CG-5728	TCGA-HU-8602	TCGA-IN-7806	TCGA-IN-A6RP	TCGA-MX-A5UJ	TCGA-VQ-A8P2	TCGA-VQ-A8PT
0.0137489	0.553454	0.01	16.58	24	COL12A1	COL1A2	COL6A3	TCGA-B7-5818	TCGA-BR-4292	TCGA-BR-4362	TCGA-BR-6452	TCGA-BR-6852	TCGA-BR-8487	TCGA-BR-8591	TCGA-BR-8680	TCGA-CD-8529	TCGA-CD-8530	TCGA-CD-A4MG	TCGA-CG-4306	TCGA-CG-5723	TCGA-CG-5727	TCGA-CG-5728	TCGA-D7-6815	TCGA-D7-A4Z0	TCGA-FP-7829	TCGA-HU-A4GQ	TCGA-IN-A6RP	TCGA-MX-A5UJ	TCGA-R5-A7ZI	TCGA-VQ-A8P2	TCGA-VQ-A924
0.0157933	0.560597	0.01	15.9	23	COL14A1	COL15A1	COL4A1	TCGA-BR-4362	TCGA-BR-4368	TCGA-BR-6802	TCGA-BR-7707	TCGA-BR-7851	TCGA-BR-8361	TCGA-BR-8372	TCGA-BR-8680	TCGA-CD-A4MG	TCGA-CG-4442	TCGA-CG-4449	TCGA-CG-4462	TCGA-CG-5721	TCGA-CG-5723	TCGA-CG-5726	TCGA-CG-5728	TCGA-D7-6526	TCGA-HU-A4G9	TCGA-HU-A4GN	TCGA-VQ-A8P2	TCGA-VQ-A8PE	TCGA-VQ-A91A	TCGA-VQ-A91K
0.0159083	0.560472	0.01	18.6	26	COL12A1	COL14A1	COL15A1	TCGA-B7-5818	TCGA-BR-4362	TCGA-BR-4368	TCGA-BR-6452	TCGA-BR-6802	TCGA-BR-7707	TCGA-BR-8372	TCGA-BR-8487	TCGA-BR-8591	TCGA-BR-8680	TCGA-CD-8529	TCGA-CD-8530	TCGA-CD-A4MG	TCGA-CG-4306	TCGA-CG-4442	TCGA-CG-4462	TCGA-CG-5721	TCGA-CG-5723	TCGA-CG-5726	TCGA-CG-5727	TCGA-CG-5728	TCGA-D7-6526	TCGA-HU-A4G9	TCGA-IN-A6RP	TCGA-VQ-A8PE	TCGA-VQ-A91K
0.016209	0.560914	0.01	15.88	23	COL12A1	COL1A2	COL4A1	TCGA-B7-5818	TCGA-BR-4362	TCGA-BR-6452	TCGA-BR-7851	TCGA-BR-8361	TCGA-BR-8487	TCGA-BR-8591	TCGA-BR-8680	TCGA-CD-8529	TCGA-CD-8530	TCGA-CD-A4MG	TCGA-CG-4306	TCGA-CG-4449	TCGA-CG-5723	TCGA-CG-5727	TCGA-CG-5728	TCGA-D7-A4Z0	TCGA-HU-A4GN	TCGA-HU-A4GQ	TCGA-IN-A6RP	TCGA-R5-A7ZI	TCGA-VQ-A8P2	TCGA-VQ-A91A
0.0165151	0.562642	0.01	16.82	24	COL11A1	COL14A1	COL5A2	TCGA-B7-5818	TCGA-BR-4368	TCGA-BR-6852	TCGA-BR-7703	TCGA-BR-7707	TCGA-BR-8286	TCGA-BR-8361	TCGA-BR-8368	TCGA-BR-8487	TCGA-BR-8680	TCGA-CG-4438	TCGA-CG-4462	TCGA-CG-5721	TCGA-CG-5726	TCGA-HU-A4GU	TCGA-IN-7806	TCGA-MX-A5UJ	TCGA-R5-A7ZI	TCGA-RD-A7BT	TCGA-VQ-A8P2	TCGA-VQ-A8PE	TCGA-VQ-A8PH	TCGA-VQ-A8PT	TCGA-VQ-A91K
0.0175047	0.565033	0.01	16.18	23	COL12A1	COL17A1	COL4A1	TCGA-B7-5818	TCGA-BR-4362	TCGA-BR-6452	TCGA-BR-7851	TCGA-BR-8361	TCGA-BR-8487	TCGA-BR-8591	TCGA-BR-8680	TCGA-CD-8529	TCGA-CD-8530	TCGA-CD-A4MG	TCGA-CG-4306	TCGA-CG-4449	TCGA-CG-5723	TCGA-CG-5726	TCGA-CG-5727	TCGA-CG-5728	TCGA-HU-A4G9	TCGA-HU-A4GN	TCGA-IN-A6RP	TCGA-VQ-A8P2	TCGA-VQ-A91A	TCGA-VQ-AA6D
0.018146	0.566286	0.01	18.15	26	COL12A1	COL15A1	COL5A1	TCGA-B7-5818	TCGA-BR-4362	TCGA-BR-4363	TCGA-BR-4370	TCGA-BR-6452	TCGA-BR-6802	TCGA-BR-8363	TCGA-BR-8372	TCGA-BR-8487	TCGA-BR-8591	TCGA-BR-8680	TCGA-CD-8529	TCGA-CD-8530	TCGA-CD-A4MG	TCGA-CG-4306	TCGA-CG-4442	TCGA-CG-5723	TCGA-CG-5727	TCGA-CG-5728	TCGA-D7-6526	TCGA-D7-6528	TCGA-HU-A4G9	TCGA-IN-A6RP	TCGA-VQ-A91E	TCGA-VQ-A91Z	TCGA-VQ-A924
0.018874	0.568676	0.01	17.3	25	COL11A1	COL5A1	COL5A2	TCGA-B7-5818	TCGA-BR-4363	TCGA-BR-4370	TCGA-BR-6452	TCGA-BR-6852	TCGA-BR-7703	TCGA-BR-8286	TCGA-BR-8361	TCGA-BR-8363	TCGA-BR-8368	TCGA-BR-8487	TCGA-CG-4438	TCGA-CG-4442	TCGA-D7-6528	TCGA-HU-A4GU	TCGA-IN-7806	TCGA-MX-A5UJ	TCGA-R5-A7ZI	TCGA-RD-A7BT	TCGA-VQ-A8P2	TCGA-VQ-A8PH	TCGA-VQ-A8PT	TCGA-VQ-A91E	TCGA-VQ-A91Z	TCGA-VQ-A924
0.0195828	0.528724	0.01	17.58	25	COL12A1	COL15A1	COL4A2	TCGA-B7-5818	TCGA-BR-4280	TCGA-BR-4362	TCGA-BR-4370	TCGA-BR-6452	TCGA-BR-6802	TCGA-BR-8372	TCGA-BR-8487	TCGA-BR-8591	TCGA-BR-8680	TCGA-CD-8529	TCGA-CD-8530	TCGA-CD-A4MG	TCGA-CG-4306	TCGA-CG-4442	TCGA-CG-5721	TCGA-CG-5723	TCGA-CG-5727	TCGA-CG-5728	TCGA-D7-6526	TCGA-HU-A4G8	TCGA-HU-A4G9	TCGA-HU-A4GT	TCGA-HU-A4GX	TCGA-IN-A6RP
0.0198467	0.570583	0.01	16	23	COL12A1	COL6A3	COL8A2	TCGA-B7-5818	TCGA-BR-4292	TCGA-BR-4362	TCGA-BR-6452	TCGA-BR-6852	TCGA-BR-8487	TCGA-BR-8591	TCGA-BR-8680	TCGA-CD-8529	TCGA-CD-8530	TCGA-CD-A4MG	TCGA-CG-4306	TCGA-CG-4460	TCGA-CG-5723	TCGA-CG-5727	TCGA-CG-5728	TCGA-D7-6815	TCGA-FP-7829	TCGA-HU-8602	TCGA-IN-A6RP	TCGA-MX-A5UJ	TCGA-VQ-A8P2	TCGA-VQ-A924
0.0244448	0.580797	0.01	15.71	23	COL12A1	COL16A1	COL4A1	TCGA-B7-5818	TCGA-BR-4280	TCGA-BR-4362	TCGA-BR-6452	TCGA-BR-7851	TCGA-BR-8361	TCGA-BR-8487	TCGA-BR-8591	TCGA-BR-8680	TCGA-CD-8529	TCGA-CD-8530	TCGA-CD-A4MG	TCGA-CG-4306	TCGA-CG-4449	TCGA-CG-5723	TCGA-CG-5727	TCGA-CG-5728	TCGA-D7-A4YY	TCGA-HU-A4GN	TCGA-IN-A6RP	TCGA-VQ-A8P2	TCGA-VQ-A91A	TCGA-VQ-A91E
0.0251086	0.582143	0.01	16.87	24	COL14A1	COL5A1	COL5A2	TCGA-BR-4363	TCGA-BR-4368	TCGA-BR-4370	TCGA-BR-6452	TCGA-BR-6852	TCGA-BR-7703	TCGA-BR-7707	TCGA-BR-8363	TCGA-BR-8368	TCGA-BR-8680	TCGA-CG-4442	TCGA-CG-4462	TCGA-CG-5721	TCGA-CG-5726	TCGA-D7-6528	TCGA-IN-7806	TCGA-MX-A5UJ	TCGA-VQ-A8P2	TCGA-VQ-A8PE	TCGA-VQ-A8PT	TCGA-VQ-A91E	TCGA-VQ-A91K	TCGA-VQ-A91Z	TCGA-VQ-A924
0.025288	0.581572	0.01	15.97	23	COL11A1	COL12A1	COL9A2	TCGA-B7-5818	TCGA-BR-4362	TCGA-BR-6452	TCGA-BR-8286	TCGA-BR-8361	TCGA-BR-8487	TCGA-BR-8591	TCGA-BR-8680	TCGA-CD-8529	TCGA-CD-8530	TCGA-CD-A4MG	TCGA-CG-4306	TCGA-CG-4438	TCGA-CG-5721	TCGA-CG-5723	TCGA-CG-5727	TCGA-CG-5728	TCGA-D7-A4YT	TCGA-HU-A4GU	TCGA-IN-A6RP	TCGA-R5-A7ZI	TCGA-RD-A7BT	TCGA-VQ-A8PH
0.0262234	0.583956	0.01	15.89	23	COL12A1	COL4A5	COL6A3	TCGA-B7-5818	TCGA-BR-4292	TCGA-BR-4362	TCGA-BR-6452	TCGA-BR-6852	TCGA-BR-8363	TCGA-BR-8487	TCGA-BR-8591	TCGA-BR-8680	TCGA-CD-8529	TCGA-CD-8530	TCGA-CD-A4MG	TCGA-CG-4306	TCGA-CG-5723	TCGA-CG-5727	TCGA-CG-5728	TCGA-D7-6815	TCGA-FP-7829	TCGA-HU-8602	TCGA-IN-A6RP	TCGA-MX-A5UJ	TCGA-VQ-A8P2	TCGA-VQ-A924
0.0266206	0.638624	0.01	19.62	28	COL11A1	COL12A1	COL14A1	TCGA-B7-5818	TCGA-BR-4362	TCGA-BR-4368	TCGA-BR-6452	TCGA-BR-7707	TCGA-BR-8286	TCGA-BR-8361	TCGA-BR-8487	TCGA-BR-8591	TCGA-BR-8680	TCGA-CD-8529	TCGA-CD-8530	TCGA-CD-A4MG	TCGA-CG-4306	TCGA-CG-4438	TCGA-CG-4462	TCGA-CG-5721	TCGA-CG-5723	TCGA-CG-5726	TCGA-CG-5727	TCGA-CG-5728	TCGA-HU-A4GU	TCGA-IN-A6RP	TCGA-R5-A7ZI	TCGA-RD-A7BT	TCGA-VQ-A8PE	TCGA-VQ-A8PH	TCGA-VQ-A91K
0.0271301	0.585442	0.01	17.03	25	COL12A1	COL1A1	COL5A1	TCGA-B7-5818	TCGA-BR-4362	TCGA-BR-4363	TCGA-BR-4370	TCGA-BR-6452	TCGA-BR-8363	TCGA-BR-8487	TCGA-BR-8591	TCGA-BR-8680	TCGA-CD-8529	TCGA-CD-8530	TCGA-CD-A4MG	TCGA-CG-4306	TCGA-CG-4442	TCGA-CG-5723	TCGA-CG-5727	TCGA-CG-5728	TCGA-D7-6528	TCGA-F1-6874	TCGA-IN-A6RP	TCGA-VQ-A8P2	TCGA-VQ-A91E	TCGA-VQ-A91Z	TCGA-VQ-A924	TCGA-VQ-AA6D
0.0282234	0.58736	0.01	16.92	24	COL12A1	COL5A1	COL6A2	TCGA-B7-5818	TCGA-BR-4362	TCGA-BR-4363	TCGA-BR-4370	TCGA-BR-6452	TCGA-BR-8363	TCGA-BR-8487	TCGA-BR-8591	TCGA-BR-8680	TCGA-CD-8529	TCGA-CD-8530	TCGA-CD-A4MG	TCGA-CG-4306	TCGA-CG-4442	TCGA-CG-5723	TCGA-CG-5727	TCGA-CG-5728	TCGA-D7-6528	TCGA-IN-A6RP	TCGA-VQ-A8P2	TCGA-VQ-A91E	TCGA-VQ-A91S	TCGA-VQ-A91Z	TCGA-VQ-A924
0.0283545	0.587779	0.01	16.21	23	COL12A1	COL14A1	COL18A1	TCGA-B7-5818	TCGA-BR-4362	TCGA-BR-4368	TCGA-BR-6452	TCGA-BR-7707	TCGA-BR-8487	TCGA-BR-8591	TCGA-BR-8680	TCGA-CD-8529	TCGA-CD-8530	TCGA-CD-A4MG	TCGA-CG-4306	TCGA-CG-4462	TCGA-CG-5721	TCGA-CG-5723	TCGA-CG-5726	TCGA-CG-5727	TCGA-CG-5728	TCGA-HU-A4G9	TCGA-IN-A6RP	TCGA-VQ-A8PE	TCGA-VQ-A8PT	TCGA-VQ-A91K
0.0295919	0.54947	0.01	16.11	23	COL12A1	COL1A1	COL4A2	TCGA-B7-5818	TCGA-BR-4280	TCGA-BR-4362	TCGA-BR-4370	TCGA-BR-6452	TCGA-BR-8487	TCGA-BR-8591	TCGA-BR-8680	TCGA-CD-8529	TCGA-CD-8530	TCGA-CD-A4MG	TCGA-CG-4306	TCGA-CG-5721	TCGA-CG-5723	TCGA-CG-5727	TCGA-CG-5728	TCGA-F1-6874	TCGA-HU-A4G8	TCGA-HU-A4GT	TCGA-HU-A4GX	TCGA-IN-A6RP	TCGA-VQ-A8P2	TCGA-VQ-AA6D
0.0322407	0.594321	0.01	16.47	24	COL12A1	COL18A1	COL5A1	TCGA-B7-5818	TCGA-BR-4362	TCGA-BR-4363	TCGA-BR-4370	TCGA-BR-6452	TCGA-BR-8363	TCGA-BR-8487	TCGA-BR-8591	TCGA-BR-8680	TCGA-CD-8529	TCGA-CD-8530	TCGA-CD-A4MG	TCGA-CG-4306	TCGA-CG-4442	TCGA-CG-5723	TCGA-CG-5727	TCGA-CG-5728	TCGA-D7-6528	TCGA-HU-A4G9	TCGA-IN-A6RP	TCGA-VQ-A8PT	TCGA-VQ-A91E	TCGA-VQ-A91Z	TCGA-VQ-A924
0.0338856	0.598064	0.01	17.98	26	COL15A1	COL5A2	COL7A1	TCGA-B7-5816	TCGA-BR-4361	TCGA-BR-4362	TCGA-BR-6802	TCGA-BR-6852	TCGA-BR-7703	TCGA-BR-8081	TCGA-BR-8368	TCGA-BR-8372	TCGA-BR-8487	TCGA-CG-4306	TCGA-CG-4442	TCGA-CG-5723	TCGA-D7-6526	TCGA-D7-A4YY	TCGA-D7-A6EY	TCGA-HU-8602	TCGA-HU-A4G9	TCGA-HU-A4GU	TCGA-HU-A4H8	TCGA-IN-7806	TCGA-MX-A5UJ	TCGA-VQ-A8P2	TCGA-VQ-A8PP	TCGA-VQ-A8PT	TCGA-VQ-A91D
0.0344184	0.627883	0.01	19.05	27	COL11A1	COL12A1	COL4A2	TCGA-B7-5818	TCGA-BR-4280	TCGA-BR-4362	TCGA-BR-4370	TCGA-BR-6452	TCGA-BR-8286	TCGA-BR-8361	TCGA-BR-8487	TCGA-BR-8591	TCGA-BR-8680	TCGA-CD-8529	TCGA-CD-8530	TCGA-CD-A4MG	TCGA-CG-4306	TCGA-CG-4438	TCGA-CG-5721	TCGA-CG-5723	TCGA-CG-5727	TCGA-CG-5728	TCGA-HU-A4G8	TCGA-HU-A4GT	TCGA-HU-A4GU	TCGA-HU-A4GX	TCGA-IN-A6RP	TCGA-R5-A7ZI	TCGA-RD-A7BT	TCGA-VQ-A8PH
0.0416403	0.638929	0.01	16.89	24	COL14A1	COL4A1	COL4A2	TCGA-BR-4280	TCGA-BR-4362	TCGA-BR-4368	TCGA-BR-4370	TCGA-BR-6452	TCGA-BR-7707	TCGA-BR-7851	TCGA-BR-8361	TCGA-BR-8680	TCGA-CD-A4MG	TCGA-CG-4449	TCGA-CG-4462	TCGA-CG-5721	TCGA-CG-5723	TCGA-CG-5726	TCGA-CG-5728	TCGA-HU-A4G8	TCGA-HU-A4GN	TCGA-HU-A4GT	TCGA-HU-A4GX	TCGA-VQ-A8P2	TCGA-VQ-A8PE	TCGA-VQ-A91A	TCGA-VQ-A91K
0.00653726	0.483095	0.02	18.62	27	COL12A1	COL4A2	COL5A2	TCGA-B7-5818	TCGA-BR-4280	TCGA-BR-4362	TCGA-BR-4370	TCGA-BR-6452	TCGA-BR-6852	TCGA-BR-7703	TCGA-BR-8368	TCGA-BR-8487	TCGA-BR-8591	TCGA-BR-8680	TCGA-CD-8529	TCGA-CD-8530	TCGA-CD-A4MG	TCGA-CG-4306	TCGA-CG-5721	TCGA-CG-5723	TCGA-CG-5727	TCGA-CG-5728	TCGA-HU-A4G8	TCGA-HU-A4GT	TCGA-HU-A4GX	TCGA-IN-7806	TCGA-IN-A6RP	TCGA-MX-A5UJ	TCGA-VQ-A8P2	TCGA-VQ-A8PT
0.0149901	0.558006	0.02	16.35	24	COL12A1	COL17A1	COL6A3	TCGA-B7-5818	TCGA-BR-4292	TCGA-BR-4362	TCGA-BR-6452	TCGA-BR-6852	TCGA-BR-8487	TCGA-BR-8591	TCGA-BR-8680	TCGA-CD-8529	TCGA-CD-8530	TCGA-CD-A4MG	TCGA-CG-4306	TCGA-CG-5723	TCGA-CG-5726	TCGA-CG-5727	TCGA-CG-5728	TCGA-D7-6815	TCGA-FP-7829	TCGA-HU-A4G9	TCGA-IN-A6RP	TCGA-MX-A5UJ	TCGA-VQ-A8P2	TCGA-VQ-A924	TCGA-VQ-AA6D
0.0158803	0.591756	0.02	19.13	27	COL12A1	COL14A1	COL4A1	TCGA-B7-5818	TCGA-BR-4362	TCGA-BR-4368	TCGA-BR-6452	TCGA-BR-7707	TCGA-BR-7851	TCGA-BR-8361	TCGA-BR-8487	TCGA-BR-8591	TCGA-BR-8680	TCGA-CD-8529	TCGA-CD-8530	TCGA-CD-A4MG	TCGA-CG-4306	TCGA-CG-4449	TCGA-CG-4462	TCGA-CG-5721	TCGA-CG-5723	TCGA-CG-5726	TCGA-CG-5727	TCGA-CG-5728	TCGA-HU-A4GN	TCGA-IN-A6RP	TCGA-VQ-A8P2	TCGA-VQ-A8PE	TCGA-VQ-A91A	TCGA-VQ-A91K
0.0163524	0.592508	0.02	18.1	26	COL12A1	COL3A1	COL6A3	TCGA-B7-5818	TCGA-BR-4257	TCGA-BR-4292	TCGA-BR-4362	TCGA-BR-6452	TCGA-BR-6852	TCGA-BR-8487	TCGA-BR-8591	TCGA-BR-8680	TCGA-CD-8529	TCGA-CD-8530	TCGA-CD-A4MG	TCGA-CG-4306	TCGA-CG-5723	TCGA-CG-5727	TCGA-CG-5728	TCGA-D7-6815	TCGA-FP-7829	TCGA-HU-A4G2	TCGA-HU-A4GN	TCGA-IN-A6RP	TCGA-MX-A5UJ	TCGA-R5-A7ZF	TCGA-R5-A7ZI	TCGA-VQ-A8P2	TCGA-VQ-A924
0.0171517	0.564	0.02	18.8	27	COL12A1	COL4A2	COL6A3	TCGA-B7-5818	TCGA-BR-4280	TCGA-BR-4292	TCGA-BR-4362	TCGA-BR-4370	TCGA-BR-6452	TCGA-BR-6852	TCGA-BR-8487	TCGA-BR-8591	TCGA-BR-8680	TCGA-CD-8529	TCGA-CD-8530	TCGA-CD-A4MG	TCGA-CG-4306	TCGA-CG-5721	TCGA-CG-5723	TCGA-CG-5727	TCGA-CG-5728	TCGA-D7-6815	TCGA-FP-7829	TCGA-HU-A4G8	TCGA-HU-A4GT	TCGA-HU-A4GX	TCGA-IN-A6RP	TCGA-MX-A5UJ	TCGA-VQ-A8P2	TCGA-VQ-A924
0.0180795	0.566662	0.02	15.66	23	COL15A1	COL4A1	COL5A1	TCGA-BR-4362	TCGA-BR-4363	TCGA-BR-4370	TCGA-BR-6452	TCGA-BR-6802	TCGA-BR-7851	TCGA-BR-8361	TCGA-BR-8363	TCGA-BR-8372	TCGA-CD-A4MG	TCGA-CG-4442	TCGA-CG-4449	TCGA-CG-5723	TCGA-CG-5728	TCGA-D7-6526	TCGA-D7-6528	TCGA-HU-A4G9	TCGA-HU-A4GN	TCGA-VQ-A8P2	TCGA-VQ-A91A	TCGA-VQ-A91E	TCGA-VQ-A91Z	TCGA-VQ-A924
0.0248001	0.580996	0.02	15.89	23	COL12A1	COL14A1	COL6A2	TCGA-B7-5818	TCGA-BR-4362	TCGA-BR-4368	TCGA-BR-6452	TCGA-BR-7707	TCGA-BR-8487	TCGA-BR-8591	TCGA-BR-8680	TCGA-CD-8529	TCGA-CD-8530	TCGA-CD-A4MG	TCGA-CG-4306	TCGA-CG-4462	TCGA-CG-5721	TCGA-CG-5723	TCGA-CG-5726	TCGA-CG-5727	TCGA-CG-5728	TCGA-IN-A6RP	TCGA-VQ-A8P2	TCGA-VQ-A8PE	TCGA-VQ-A91K	TCGA-VQ-A91S
0.0364575	0.654687	0.02	18.91	27	COL11A1	COL4A1	COL5A1	TCGA-B7-5818	TCGA-BR-4362	TCGA-BR-4363	TCGA-BR-4370	TCGA-BR-6452	TCGA-BR-7851	TCGA-BR-8286	TCGA-BR-8361	TCGA-BR-8363	TCGA-BR-8487	TCGA-CD-A4MG	TCGA-CG-4438	TCGA-CG-4442	TCGA-CG-4449	TCGA-CG-5723	TCGA-CG-5728	TCGA-D7-6528	TCGA-HU-A4GN	TCGA-HU-A4GU	TCGA-R5-A7ZI	TCGA-RD-A7BT	TCGA-VQ-A8P2	TCGA-VQ-A8PH	TCGA-VQ-A91A	TCGA-VQ-A91E	TCGA-VQ-A91Z	TCGA-VQ-A924
0.0394065	0.635773	0.02	17.46	25	COL4A1	COL5A1	COL6A3	TCGA-BR-4292	TCGA-BR-4362	TCGA-BR-4363	TCGA-BR-4370	TCGA-BR-6452	TCGA-BR-6852	TCGA-BR-7851	TCGA-BR-8361	TCGA-BR-8363	TCGA-CD-A4MG	TCGA-CG-4306	TCGA-CG-4442	TCGA-CG-4449	TCGA-CG-5723	TCGA-CG-5728	TCGA-D7-6528	TCGA-D7-6815	TCGA-FP-7829	TCGA-HU-A4GN	TCGA-MX-A5UJ	TCGA-VQ-A8P2	TCGA-VQ-A91A	TCGA-VQ-A91E	TCGA-VQ-A91Z	TCGA-VQ-A924
0.0411695	0.660783	0.02	18.8	27	COL11A1	COL12A1	COL5A3	TCGA-B7-5818	TCGA-BR-4256	TCGA-BR-4362	TCGA-BR-6452	TCGA-BR-8284	TCGA-BR-8286	TCGA-BR-8361	TCGA-BR-8487	TCGA-BR-8591	TCGA-BR-8680	TCGA-CD-8529	TCGA-CD-8530	TCGA-CD-8535	TCGA-CD-A4MG	TCGA-CG-4306	TCGA-CG-4438	TCGA-CG-5723	TCGA-CG-5727	TCGA-CG-5728	TCGA-D7-6520	TCGA-HU-A4G2	TCGA-HU-A4GU	TCGA-IN-A6RP	TCGA-R5-A7ZI	TCGA-RD-A7BT	TCGA-VQ-A8P2	TCGA-VQ-A8PH
0.0416418	0.637957	0.02	16.45	24	COL11A1	COL12A1	COL16A1	TCGA-B7-5818	TCGA-BR-4280	TCGA-BR-4362	TCGA-BR-6452	TCGA-BR-8286	TCGA-BR-8361	TCGA-BR-8487	TCGA-BR-8591	TCGA-BR-8680	TCGA-CD-8529	TCGA-CD-8530	TCGA-CD-A4MG	TCGA-CG-4306	TCGA-CG-4438	TCGA-CG-5723	TCGA-CG-5727	TCGA-CG-5728	TCGA-D7-A4YY	TCGA-HU-A4GU	TCGA-IN-A6RP	TCGA-R5-A7ZI	TCGA-RD-A7BT	TCGA-VQ-A8PH	TCGA-VQ-A91E
0.0450939	0.64322	0.02	18.6	27	COL12A1	COL7A1		TCGA-B7-5816	TCGA-B7-5818	TCGA-BR-4361	TCGA-BR-4362	TCGA-BR-6452	TCGA-BR-8081	TCGA-BR-8487	TCGA-BR-8591	TCGA-BR-8680	TCGA-CD-8529	TCGA-CD-8530	TCGA-CD-A4MG	TCGA-CG-4306	TCGA-CG-5723	TCGA-CG-5727	TCGA-CG-5728	TCGA-D7-A4YY	TCGA-D7-A6EY	TCGA-HU-8602	TCGA-HU-A4G9	TCGA-HU-A4GU	TCGA-HU-A4H8	TCGA-IN-A6RP	TCGA-MX-A5UJ	TCGA-VQ-A8P2	TCGA-VQ-A8PP	TCGA-VQ-A91D
0.0200362	0.571301	0.03	18.23	26	COL12A1	COL4A1	COL4A2	TCGA-B7-5818	TCGA-BR-4280	TCGA-BR-4362	TCGA-BR-4370	TCGA-BR-6452	TCGA-BR-7851	TCGA-BR-8361	TCGA-BR-8487	TCGA-BR-8591	TCGA-BR-8680	TCGA-CD-8529	TCGA-CD-8530	TCGA-CD-A4MG	TCGA-CG-4306	TCGA-CG-4449	TCGA-CG-5721	TCGA-CG-5723	TCGA-CG-5727	TCGA-CG-5728	TCGA-HU-A4G8	TCGA-HU-A4GN	TCGA-HU-A4GT	TCGA-HU-A4GX	TCGA-IN-A6RP	TCGA-VQ-A8P2	TCGA-VQ-A91A
0.023876	0.579251	0.03	16.69	24	COL12A1	COL14A1	COL1A1	TCGA-B7-5818	TCGA-BR-4362	TCGA-BR-4368	TCGA-BR-6452	TCGA-BR-7707	TCGA-BR-8487	TCGA-BR-8591	TCGA-BR-8680	TCGA-CD-8529	TCGA-CD-8530	TCGA-CD-A4MG	TCGA-CG-4306	TCGA-CG-4462	TCGA-CG-5721	TCGA-CG-5723	TCGA-CG-5726	TCGA-CG-5727	TCGA-CG-5728	TCGA-F1-6874	TCGA-IN-A6RP	TCGA-VQ-A8P2	TCGA-VQ-A8PE	TCGA-VQ-A91K	TCGA-VQ-AA6D
0.0252077	0.58233	0.03	17.13	25	COL12A1	COL15A1	COL5A3	TCGA-B7-5818	TCGA-BR-4256	TCGA-BR-4362	TCGA-BR-6452	TCGA-BR-6802	TCGA-BR-8284	TCGA-BR-8372	TCGA-BR-8487	TCGA-BR-8591	TCGA-BR-8680	TCGA-CD-8529	TCGA-CD-8530	TCGA-CD-8535	TCGA-CD-A4MG	TCGA-CG-4306	TCGA-CG-4442	TCGA-CG-5723	TCGA-CG-5727	TCGA-CG-5728	TCGA-D7-6520	TCGA-D7-6526	TCGA-HU-A4G2	TCGA-HU-A4G9	TCGA-IN-A6RP	TCGA-VQ-A8P2
0.0318022	0.624358	0.03	18.22	26	COL12A1	COL5A3	COL6A3	TCGA-B7-5818	TCGA-BR-4256	TCGA-BR-4292	TCGA-BR-4362	TCGA-BR-6452	TCGA-BR-6852	TCGA-BR-8284	TCGA-BR-8487	TCGA-BR-8591	TCGA-BR-8680	TCGA-CD-8529	TCGA-CD-8530	TCGA-CD-8535	TCGA-CD-A4MG	TCGA-CG-4306	TCGA-CG-5723	TCGA-CG-5727	TCGA-CG-5728	TCGA-D7-6520	TCGA-D7-6815	TCGA-FP-7829	TCGA-HU-A4G2	TCGA-IN-A6RP	TCGA-MX-A5UJ	TCGA-VQ-A8P2	TCGA-VQ-A924
0.0346423	0.652201	0.03	18.92	27	COL14A1	COL4A1	COL5A1	TCGA-BR-4362	TCGA-BR-4363	TCGA-BR-4368	TCGA-BR-4370	TCGA-BR-6452	TCGA-BR-7707	TCGA-BR-7851	TCGA-BR-8361	TCGA-BR-8363	TCGA-BR-8680	TCGA-CD-A4MG	TCGA-CG-4442	TCGA-CG-4449	TCGA-CG-4462	TCGA-CG-5721	TCGA-CG-5723	TCGA-CG-5726	TCGA-CG-5728	TCGA-D7-6528	TCGA-HU-A4GN	TCGA-VQ-A8P2	TCGA-VQ-A8PE	TCGA-VQ-A91A	TCGA-VQ-A91E	TCGA-VQ-A91K	TCGA-VQ-A91Z	TCGA-VQ-A924
0.0377828	0.632657	0.03	15.63	23	COL10A1	COL11A1	COL12A1	TCGA-B7-5818	TCGA-BR-4362	TCGA-BR-6452	TCGA-BR-8078	TCGA-BR-8286	TCGA-BR-8361	TCGA-BR-8487	TCGA-BR-8591	TCGA-BR-8680	TCGA-CD-8529	TCGA-CD-8530	TCGA-CD-A4MG	TCGA-CG-4306	TCGA-CG-4438	TCGA-CG-5723	TCGA-CG-5727	TCGA-CG-5728	TCGA-CG-5733	TCGA-HU-A4GU	TCGA-IN-A6RP	TCGA-R5-A7ZI	TCGA-RD-A7BT	TCGA-VQ-A8PH
0.0394035	0.635597	0.03	16.35	24	COL12A1	COL27A1	COL5A2	TCGA-B7-5818	TCGA-BR-4257	TCGA-BR-4362	TCGA-BR-6452	TCGA-BR-6852	TCGA-BR-7703	TCGA-BR-8368	TCGA-BR-8487	TCGA-BR-8591	TCGA-BR-8680	TCGA-CD-8529	TCGA-CD-8530	TCGA-CD-A4MG	TCGA-CG-4306	TCGA-CG-5723	TCGA-CG-5727	TCGA-CG-5728	TCGA-HJ-7597	TCGA-IN-7806	TCGA-IN-A6RP	TCGA-MX-A5UJ	TCGA-VQ-A8P2	TCGA-VQ-A8PT	TCGA-VQ-A91D
0.0395952	0.635183	0.03	15.76	23	COL11A1	COL12A1	COL8A2	TCGA-B7-5818	TCGA-BR-4362	TCGA-BR-6452	TCGA-BR-8286	TCGA-BR-8361	TCGA-BR-8487	TCGA-BR-8591	TCGA-BR-8680	TCGA-CD-8529	TCGA-CD-8530	TCGA-CD-A4MG	TCGA-CG-4306	TCGA-CG-4438	TCGA-CG-4460	TCGA-CG-5723	TCGA-CG-5727	TCGA-CG-5728	TCGA-HU-8602	TCGA-HU-A4GU	TCGA-IN-A6RP	TCGA-R5-A7ZI	TCGA-RD-A7BT	TCGA-VQ-A8PH
0.0418354	0.639191	0.03	17.64	25	COL11A1	COL4A1	COL4A2	TCGA-B7-5818	TCGA-BR-4280	TCGA-BR-4362	TCGA-BR-4370	TCGA-BR-6452	TCGA-BR-7851	TCGA-BR-8286	TCGA-BR-8361	TCGA-BR-8487	TCGA-CD-A4MG	TCGA-CG-4438	TCGA-CG-4449	TCGA-CG-5721	TCGA-CG-5723	TCGA-CG-5728	TCGA-HU-A4G8	TCGA-HU-A4GN	TCGA-HU-A4GT	TCGA-HU-A4GU	TCGA-HU-A4GX	TCGA-R5-A7ZI	TCGA-RD-A7BT	TCGA-VQ-A8P2	TCGA-VQ-A8PH	TCGA-VQ-A91A
0.0191692	0.568541	0.04	16.61	24	COL12A1	COL15A1	COL3A1	TCGA-B7-5818	TCGA-BR-4257	TCGA-BR-4362	TCGA-BR-6452	TCGA-BR-6802	TCGA-BR-8372	TCGA-BR-8487	TCGA-BR-8591	TCGA-BR-8680	TCGA-CD-8529	TCGA-CD-8530	TCGA-CD-A4MG	TCGA-CG-4306	TCGA-CG-4442	TCGA-CG-5723	TCGA-CG-5727	TCGA-CG-5728	TCGA-D7-6526	TCGA-HU-A4G2	TCGA-HU-A4G9	TCGA-HU-A4GN	TCGA-IN-A6RP	TCGA-R5-A7ZF	TCGA-R5-A7ZI
0.0300293	0.644155	0.04	20.39	29	COL11A1	COL12A1	COL5A1	TCGA-B7-5818	TCGA-BR-4362	TCGA-BR-4363	TCGA-BR-4370	TCGA-BR-6452	TCGA-BR-8286	TCGA-BR-8361	TCGA-BR-8363	TCGA-BR-8487	TCGA-BR-8591	TCGA-BR-8680	TCGA-CD-8529	TCGA-CD-8530	TCGA-CD-A4MG	TCGA-CG-4306	TCGA-CG-4438	TCGA-CG-4442	TCGA-CG-5723	TCGA-CG-5727	TCGA-CG-5728	TCGA-D7-6528	TCGA-HU-A4GU	TCGA-IN-A6RP	TCGA-R5-A7ZI	TCGA-RD-A7BT	TCGA-VQ-A8PH	TCGA-VQ-A91E	TCGA-VQ-A91Z	TCGA-VQ-A924
0.0323054	0.648782	0.04	18.09	26	COL11A1	COL14A1	COL4A1	TCGA-B7-5818	TCGA-BR-4362	TCGA-BR-4368	TCGA-BR-7707	TCGA-BR-7851	TCGA-BR-8286	TCGA-BR-8361	TCGA-BR-8487	TCGA-BR-8680	TCGA-CD-A4MG	TCGA-CG-4438	TCGA-CG-4449	TCGA-CG-4462	TCGA-CG-5721	TCGA-CG-5723	TCGA-CG-5726	TCGA-CG-5728	TCGA-HU-A4GN	TCGA-HU-A4GU	TCGA-R5-A7ZI	TCGA-RD-A7BT	TCGA-VQ-A8P2	TCGA-VQ-A8PE	TCGA-VQ-A8PH	TCGA-VQ-A91A	TCGA-VQ-A91K
0.0393257	0.659354	0.04	20.13	29	COL11A1	COL5A2	COL7A1	TCGA-B7-5816	TCGA-B7-5818	TCGA-BR-4361	TCGA-BR-4362	TCGA-BR-6852	TCGA-BR-7703	TCGA-BR-8081	TCGA-BR-8286	TCGA-BR-8361	TCGA-BR-8368	TCGA-BR-8487	TCGA-CG-4306	TCGA-CG-4438	TCGA-CG-5723	TCGA-D7-A4YY	TCGA-D7-A6EY	TCGA-HU-8602	TCGA-HU-A4G9	TCGA-HU-A4GU	TCGA-HU-A4H8	TCGA-IN-7806	TCGA-MX-A5UJ	TCGA-R5-A7ZI	TCGA-RD-A7BT	TCGA-VQ-A8P2	TCGA-VQ-A8PH	TCGA-VQ-A8PP	TCGA-VQ-A8PT	TCGA-VQ-A91D
0.0399543	0.660211	0.04	20.31	29	COL4A1	COL5A2	COL7A1	TCGA-B7-5816	TCGA-BR-4361	TCGA-BR-4362	TCGA-BR-6852	TCGA-BR-7703	TCGA-BR-7851	TCGA-BR-8081	TCGA-BR-8361	TCGA-BR-8368	TCGA-BR-8487	TCGA-CD-A4MG	TCGA-CG-4306	TCGA-CG-4449	TCGA-CG-5723	TCGA-CG-5728	TCGA-D7-A4YY	TCGA-D7-A6EY	TCGA-HU-8602	TCGA-HU-A4G9	TCGA-HU-A4GN	TCGA-HU-A4GU	TCGA-HU-A4H8	TCGA-IN-7806	TCGA-MX-A5UJ	TCGA-VQ-A8P2	TCGA-VQ-A8PP	TCGA-VQ-A8PT	TCGA-VQ-A91A	TCGA-VQ-A91D
0.0415693	0.661791	0.04	17.33	25	COL14A1	COL4A1	COL6A3	TCGA-BR-4292	TCGA-BR-4362	TCGA-BR-4368	TCGA-BR-6852	TCGA-BR-7707	TCGA-BR-7851	TCGA-BR-8361	TCGA-BR-8680	TCGA-CD-A4MG	TCGA-CG-4306	TCGA-CG-4449	TCGA-CG-4462	TCGA-CG-5721	TCGA-CG-5723	TCGA-CG-5726	TCGA-CG-5728	TCGA-D7-6815	TCGA-FP-7829	TCGA-HU-A4GN	TCGA-MX-A5UJ	TCGA-VQ-A8P2	TCGA-VQ-A8PE	TCGA-VQ-A91A	TCGA-VQ-A91K	TCGA-VQ-A924
0.0416472	0.639104	0.04	16	23	COL4A1	COL5A2	COL5A3	TCGA-BR-4256	TCGA-BR-4362	TCGA-BR-6852	TCGA-BR-7703	TCGA-BR-7851	TCGA-BR-8284	TCGA-BR-8361	TCGA-BR-8368	TCGA-BR-8680	TCGA-CD-8535	TCGA-CD-A4MG	TCGA-CG-4306	TCGA-CG-4449	TCGA-CG-5723	TCGA-CG-5728	TCGA-D7-6520	TCGA-HU-A4G2	TCGA-HU-A4GN	TCGA-IN-7806	TCGA-MX-A5UJ	TCGA-VQ-A8P2	TCGA-VQ-A8PT	TCGA-VQ-A91A
0.0453544	0.613157	0.04	15.96	23	COL12A1	COL4A5	COL5A1	TCGA-B7-5818	TCGA-BR-4362	TCGA-BR-4363	TCGA-BR-4370	TCGA-BR-6452	TCGA-BR-8363	TCGA-BR-8487	TCGA-BR-8591	TCGA-BR-8680	TCGA-CD-8529	TCGA-CD-8530	TCGA-CD-A4MG	TCGA-CG-4306	TCGA-CG-4442	TCGA-CG-5723	TCGA-CG-5727	TCGA-CG-5728	TCGA-D7-6528	TCGA-HU-8602	TCGA-IN-A6RP	TCGA-VQ-A91E	TCGA-VQ-A91Z	TCGA-VQ-A924
0.0458642	0.642702	0.04	16.39	24	COL12A1	COL14A1	COL1A2	TCGA-B7-5818	TCGA-BR-4362	TCGA-BR-4368	TCGA-BR-6452	TCGA-BR-7707	TCGA-BR-8487	TCGA-BR-8591	TCGA-BR-8680	TCGA-CD-8529	TCGA-CD-8530	TCGA-CD-A4MG	TCGA-CG-4306	TCGA-CG-4462	TCGA-CG-5721	TCGA-CG-5723	TCGA-CG-5726	TCGA-CG-5727	TCGA-CG-5728	TCGA-D7-A4Z0	TCGA-HU-A4GQ	TCGA-IN-A6RP	TCGA-R5-A7ZI	TCGA-VQ-A8PE	TCGA-VQ-A91K
0.0480211	0.669944	0.04	21.11	30	COL14A1	COL5A2	COL7A1	TCGA-B7-5816	TCGA-BR-4361	TCGA-BR-4362	TCGA-BR-4368	TCGA-BR-6852	TCGA-BR-7703	TCGA-BR-7707	TCGA-BR-8081	TCGA-BR-8368	TCGA-BR-8487	TCGA-BR-8680	TCGA-CG-4306	TCGA-CG-4462	TCGA-CG-5721	TCGA-CG-5723	TCGA-CG-5726	TCGA-D7-A4YY	TCGA-D7-A6EY	TCGA-HU-8602	TCGA-HU-A4G9	TCGA-HU-A4GU	TCGA-HU-A4H8	TCGA-IN-7806	TCGA-MX-A5UJ	TCGA-VQ-A8P2	TCGA-VQ-A8PE	TCGA-VQ-A8PP	TCGA-VQ-A8PT	TCGA-VQ-A91D	TCGA-VQ-A91K
0.0485784	0.669291	0.04	20.39	29	COL12A1	COL14A1	COL5A1	TCGA-B7-5818	TCGA-BR-4362	TCGA-BR-4363	TCGA-BR-4368	TCGA-BR-4370	TCGA-BR-6452	TCGA-BR-7707	TCGA-BR-8363	TCGA-BR-8487	TCGA-BR-8591	TCGA-BR-8680	TCGA-CD-8529	TCGA-CD-8530	TCGA-CD-A4MG	TCGA-CG-4306	TCGA-CG-4442	TCGA-CG-4462	TCGA-CG-5721	TCGA-CG-5723	TCGA-CG-5726	TCGA-CG-5727	TCGA-CG-5728	TCGA-D7-6528	TCGA-IN-A6RP	TCGA-VQ-A8PE	TCGA-VQ-A91E	TCGA-VQ-A91K	TCGA-VQ-A91Z	TCGA-VQ-A924
0.0302653	0.621289	0.05	16.7	24	COL11A1	COL12A1	COL17A1	TCGA-B7-5818	TCGA-BR-4362	TCGA-BR-6452	TCGA-BR-8286	TCGA-BR-8361	TCGA-BR-8487	TCGA-BR-8591	TCGA-BR-8680	TCGA-CD-8529	TCGA-CD-8530	TCGA-CD-A4MG	TCGA-CG-4306	TCGA-CG-4438	TCGA-CG-5723	TCGA-CG-5726	TCGA-CG-5727	TCGA-CG-5728	TCGA-HU-A4G9	TCGA-HU-A4GU	TCGA-IN-A6RP	TCGA-R5-A7ZI	TCGA-RD-A7BT	TCGA-VQ-A8PH	TCGA-VQ-AA6D

## Sheet: All_Muts_MSS_only
p	HR	q	Mean_Patients_Q	Patients	Genes			Cases
0.0488762	0.701707	0	22.31	31	COL11A1	COL1A1	COL5A3	TCGA-B7-A5TN	TCGA-BR-4187	TCGA-BR-6453	TCGA-BR-7704	TCGA-BR-8369	TCGA-BR-8680	TCGA-BR-A4J7	TCGA-BR-A4PE	TCGA-CD-5799	TCGA-CD-8535	TCGA-CG-4438	TCGA-CG-4444	TCGA-D7-6520	TCGA-D7-A4Z0	TCGA-D7-A747	TCGA-D7-A74A	TCGA-EQ-8122	TCGA-HF-7133	TCGA-HU-A4G2	TCGA-IN-7806	TCGA-IN-A6RJ	TCGA-IN-A6RP	TCGA-IP-7968	TCGA-R5-A7O7	TCGA-VQ-A8DT	TCGA-VQ-A8E0	TCGA-VQ-A8PE	TCGA-VQ-A8PH	TCGA-VQ-A91S	TCGA-VQ-AA6G	TCGA-VQ-AA6I
0.0278721	0.674608	0	23.8	33	COL11A1	COL4A1	COL6A2	TCGA-B7-A5TN	TCGA-BR-4187	TCGA-BR-6453	TCGA-BR-6456	TCGA-BR-7704	TCGA-BR-8369	TCGA-BR-8483	TCGA-BR-8484	TCGA-BR-8680	TCGA-BR-A4J2	TCGA-BR-A4J7	TCGA-BR-A4PD	TCGA-BR-A4PE	TCGA-CD-5801	TCGA-CG-4438	TCGA-CG-4443	TCGA-D7-A4Z0	TCGA-D7-A74A	TCGA-EQ-8122	TCGA-HF-7133	TCGA-HU-A4G3	TCGA-HU-A4H5	TCGA-IN-A6RP	TCGA-IN-A7NU	TCGA-IP-7968	TCGA-R5-A7O7	TCGA-VQ-A8DT	TCGA-VQ-A8PE	TCGA-VQ-A8PH	TCGA-VQ-A91A	TCGA-VQ-A91S	TCGA-VQ-A91Z	TCGA-VQ-AA6I
0.0260748	0.582596	0.01	18.34	26	COL1A2	COL4A1	COL6A2	TCGA-B7-A5TN	TCGA-BR-4366	TCGA-BR-6456	TCGA-BR-7704	TCGA-BR-7901	TCGA-BR-8483	TCGA-BR-8484	TCGA-BR-8485	TCGA-BR-8676	TCGA-BR-8680	TCGA-BR-A4J2	TCGA-BR-A4PD	TCGA-BR-A4PE	TCGA-CD-5801	TCGA-CD-A487	TCGA-CG-4443	TCGA-D7-A4YU	TCGA-D7-A4Z0	TCGA-HU-A4G3	TCGA-HU-A4H5	TCGA-IN-A7NU	TCGA-R5-A7O7	TCGA-VQ-A91A	TCGA-VQ-A91S	TCGA-VQ-A91Z	TCGA-VQ-AA6B
0.0411437	0.65915	0.02	19.77	28	COL10A1	COL11A1	COL6A2	TCGA-B7-A5TN	TCGA-BR-4187	TCGA-BR-6453	TCGA-BR-7704	TCGA-BR-8369	TCGA-BR-8483	TCGA-BR-8680	TCGA-BR-A4J2	TCGA-BR-A4J7	TCGA-CD-5801	TCGA-CD-8525	TCGA-CG-4438	TCGA-D7-A4Z0	TCGA-D7-A74A	TCGA-EQ-8122	TCGA-HF-7133	TCGA-HU-A4G3	TCGA-HU-A4H5	TCGA-IN-A6RP	TCGA-IN-A6RS	TCGA-IP-7968	TCGA-R5-A7O7	TCGA-VQ-A8DT	TCGA-VQ-A8PE	TCGA-VQ-A8PH	TCGA-VQ-A91S	TCGA-VQ-A91Z	TCGA-VQ-AA6I
0.0436744	0.680905	0.02	21.11	30	COL11A1	COL5A3	COL6A1	TCGA-B7-A5TN	TCGA-BR-4187	TCGA-BR-6453	TCGA-BR-7704	TCGA-BR-8369	TCGA-BR-8486	TCGA-BR-8680	TCGA-BR-A4J7	TCGA-BR-A4PE	TCGA-CD-5799	TCGA-CD-8535	TCGA-CG-4438	TCGA-D7-6520	TCGA-D7-A4Z0	TCGA-D7-A747	TCGA-D7-A74A	TCGA-EQ-8122	TCGA-HF-7133	TCGA-HU-A4G2	TCGA-IN-7806	TCGA-IN-A6RJ	TCGA-IN-A6RP	TCGA-IP-7968	TCGA-R5-A7O7	TCGA-VQ-A8DT	TCGA-VQ-A8E0	TCGA-VQ-A8PE	TCGA-VQ-A8PH	TCGA-VQ-A91S	TCGA-VQ-AA6I
0.0474886	1.31267	0.02	21.87	31	COL12A1	COL27A1	COL7A1	TCGA-BR-4183	TCGA-BR-4357	TCGA-BR-6455	TCGA-BR-8289	TCGA-BR-8364	TCGA-BR-8369	TCGA-BR-8485	TCGA-BR-8680	TCGA-BR-A4CS	TCGA-CD-8529	TCGA-CD-8530	TCGA-CD-A48C	TCGA-CG-4444	TCGA-CG-4476	TCGA-CG-5722	TCGA-D7-6822	TCGA-D7-A6EZ	TCGA-D7-A747	TCGA-EQ-8122	TCGA-FP-8099	TCGA-HU-8238	TCGA-HU-A4GY	TCGA-IN-A6RP	TCGA-RD-A7C1	TCGA-RD-A8N5	TCGA-RD-A8N6	TCGA-VQ-A8DU	TCGA-VQ-A8E0	TCGA-VQ-A8P3	TCGA-VQ-A8PJ	TCGA-VQ-A923
0.0469175	0.643732	0.02	17.61	25	COL15A1	COL4A1	COL6A2	TCGA-B7-A5TN	TCGA-BR-6456	TCGA-BR-7704	TCGA-BR-8369	TCGA-BR-8483	TCGA-BR-8484	TCGA-BR-8680	TCGA-BR-A4J2	TCGA-BR-A4J7	TCGA-BR-A4PD	TCGA-BR-A4PE	TCGA-CD-5801	TCGA-CD-5804	TCGA-CG-4443	TCGA-D7-6526	TCGA-D7-6822	TCGA-D7-A74B	TCGA-HU-A4G3	TCGA-HU-A4H5	TCGA-IN-A7NU	TCGA-R5-A7O7	TCGA-VQ-A8PH	TCGA-VQ-A91A	TCGA-VQ-A91S	TCGA-VQ-A91Z
0.0420397	0.637518	0.02	17.63	25	COL4A1	COL5A3	COL6A2	TCGA-B7-A5TN	TCGA-BR-6456	TCGA-BR-8483	TCGA-BR-8484	TCGA-BR-8680	TCGA-BR-A4J2	TCGA-BR-A4PD	TCGA-BR-A4PE	TCGA-CD-5799	TCGA-CD-5801	TCGA-CD-8535	TCGA-CG-4443	TCGA-D7-6520	TCGA-D7-A747	TCGA-HU-A4G2	TCGA-HU-A4G3	TCGA-HU-A4H5	TCGA-IN-7806	TCGA-IN-A6RJ	TCGA-IN-A7NU	TCGA-R5-A7O7	TCGA-VQ-A8E0	TCGA-VQ-A91A	TCGA-VQ-A91S	TCGA-VQ-A91Z
0.0434025	0.680596	0.03	21.77	31	COL10A1	COL11A1	COL5A3	TCGA-B7-A5TN	TCGA-BR-4187	TCGA-BR-6453	TCGA-BR-7704	TCGA-BR-8369	TCGA-BR-8680	TCGA-BR-A4J7	TCGA-BR-A4PE	TCGA-CD-5799	TCGA-CD-8525	TCGA-CD-8535	TCGA-CG-4438	TCGA-D7-6520	TCGA-D7-A4Z0	TCGA-D7-A747	TCGA-D7-A74A	TCGA-EQ-8122	TCGA-HF-7133	TCGA-HU-A4G2	TCGA-IN-7806	TCGA-IN-A6RJ	TCGA-IN-A6RP	TCGA-IN-A6RS	TCGA-IP-7968	TCGA-R5-A7O7	TCGA-VQ-A8DT	TCGA-VQ-A8E0	TCGA-VQ-A8PE	TCGA-VQ-A8PH	TCGA-VQ-A91S	TCGA-VQ-AA6I
0.0462434	0.683715	0.03	23.75	33	COL11A1	COL1A2	COL6A2	TCGA-B7-A5TN	TCGA-BR-4187	TCGA-BR-4366	TCGA-BR-6453	TCGA-BR-7704	TCGA-BR-7901	TCGA-BR-8369	TCGA-BR-8483	TCGA-BR-8485	TCGA-BR-8676	TCGA-BR-8680	TCGA-BR-A4J2	TCGA-BR-A4J7	TCGA-CD-5801	TCGA-CD-A487	TCGA-CG-4438	TCGA-D7-A4YU	TCGA-D7-A4Z0	TCGA-D7-A74A	TCGA-EQ-8122	TCGA-HF-7133	TCGA-HU-A4G3	TCGA-HU-A4H5	TCGA-IN-A6RP	TCGA-IP-7968	TCGA-R5-A7O7	TCGA-VQ-A8DT	TCGA-VQ-A8PE	TCGA-VQ-A8PH	TCGA-VQ-A91S	TCGA-VQ-A91Z	TCGA-VQ-AA6B	TCGA-VQ-AA6I
0.0371059	0.70113	0.03	24.67	35	COL11A1	COL4A1	COL5A3	TCGA-B7-A5TN	TCGA-BR-4187	TCGA-BR-6453	TCGA-BR-6456	TCGA-BR-7704	TCGA-BR-8369	TCGA-BR-8484	TCGA-BR-8680	TCGA-BR-A4J7	TCGA-BR-A4PD	TCGA-BR-A4PE	TCGA-CD-5799	TCGA-CD-8535	TCGA-CG-4438	TCGA-CG-4443	TCGA-D7-6520	TCGA-D7-A4Z0	TCGA-D7-A747	TCGA-D7-A74A	TCGA-EQ-8122	TCGA-HF-7133	TCGA-HU-A4G2	TCGA-IN-7806	TCGA-IN-A6RJ	TCGA-IN-A6RP	TCGA-IN-A7NU	TCGA-IP-7968	TCGA-R5-A7O7	TCGA-VQ-A8DT	TCGA-VQ-A8E0	TCGA-VQ-A8PE	TCGA-VQ-A8PH	TCGA-VQ-A91A	TCGA-VQ-A91S	TCGA-VQ-AA6I
0.0317522	0.680698	0.03	24.93	35	COL11A1	COL5A3	COL6A2	TCGA-B7-A5TN	TCGA-BR-4187	TCGA-BR-6453	TCGA-BR-7704	TCGA-BR-8369	TCGA-BR-8483	TCGA-BR-8680	TCGA-BR-A4J2	TCGA-BR-A4J7	TCGA-BR-A4PE	TCGA-CD-5799	TCGA-CD-5801	TCGA-CD-8535	TCGA-CG-4438	TCGA-D7-6520	TCGA-D7-A4Z0	TCGA-D7-A747	TCGA-D7-A74A	TCGA-EQ-8122	TCGA-HF-7133	TCGA-HU-A4G2	TCGA-HU-A4G3	TCGA-HU-A4H5	TCGA-IN-7806	TCGA-IN-A6RJ	TCGA-IN-A6RP	TCGA-IP-7968	TCGA-R5-A7O7	TCGA-VQ-A8DT	TCGA-VQ-A8E0	TCGA-VQ-A8PE	TCGA-VQ-A8PH	TCGA-VQ-A91S	TCGA-VQ-A91Z	TCGA-VQ-AA6I
0.0414089	0.659476	0.03	18.94	27	COL11A1	COL6A1	COL6A2	TCGA-B7-A5TN	TCGA-BR-4187	TCGA-BR-6453	TCGA-BR-7704	TCGA-BR-8369	TCGA-BR-8483	TCGA-BR-8486	TCGA-BR-8680	TCGA-BR-A4J2	TCGA-BR-A4J7	TCGA-CD-5801	TCGA-CG-4438	TCGA-D7-A4Z0	TCGA-D7-A74A	TCGA-EQ-8122	TCGA-HF-7133	TCGA-HU-A4G3	TCGA-HU-A4H5	TCGA-IN-A6RP	TCGA-IP-7968	TCGA-R5-A7O7	TCGA-VQ-A8DT	TCGA-VQ-A8PE	TCGA-VQ-A8PH	TCGA-VQ-A91S	TCGA-VQ-A91Z	TCGA-VQ-AA6I
0.0466084	0.665807	0.04	19.41	27	COL11A1	COL16A1	COL6A2	TCGA-B7-A5TN	TCGA-BR-4187	TCGA-BR-6453	TCGA-BR-7704	TCGA-BR-8369	TCGA-BR-8483	TCGA-BR-8680	TCGA-BR-A4J2	TCGA-BR-A4J7	TCGA-CD-5801	TCGA-CD-8535	TCGA-CG-4438	TCGA-D7-A4Z0	TCGA-D7-A74A	TCGA-EQ-8122	TCGA-HF-7133	TCGA-HU-A4G3	TCGA-HU-A4H5	TCGA-IN-A6RP	TCGA-IP-7968	TCGA-R5-A7O7	TCGA-VQ-A8DT	TCGA-VQ-A8PE	TCGA-VQ-A8PH	TCGA-VQ-A91S	TCGA-VQ-A91Z	TCGA-VQ-AA6I
0.0479035	0.700816	0.04	25.74	36	COL11A1	COL1A2	COL5A3	TCGA-B7-A5TN	TCGA-BR-4187	TCGA-BR-4366	TCGA-BR-6453	TCGA-BR-7704	TCGA-BR-7901	TCGA-BR-8369	TCGA-BR-8485	TCGA-BR-8676	TCGA-BR-8680	TCGA-BR-A4J7	TCGA-BR-A4PE	TCGA-CD-5799	TCGA-CD-8535	TCGA-CD-A487	TCGA-CG-4438	TCGA-D7-6520	TCGA-D7-A4YU	TCGA-D7-A4Z0	TCGA-D7-A747	TCGA-D7-A74A	TCGA-EQ-8122	TCGA-HF-7133	TCGA-HU-A4G2	TCGA-IN-7806	TCGA-IN-A6RJ	TCGA-IN-A6RP	TCGA-IP-7968	TCGA-R5-A7O7	TCGA-VQ-A8DT	TCGA-VQ-A8E0	TCGA-VQ-A8PE	TCGA-VQ-A8PH	TCGA-VQ-A91S	TCGA-VQ-AA6B	TCGA-VQ-AA6I
0.045325	0.664287	0.04	19.49	27	COL11A1	COL6A2	COL9A2	TCGA-B7-A5TN	TCGA-BR-4187	TCGA-BR-6453	TCGA-BR-7704	TCGA-BR-8369	TCGA-BR-8483	TCGA-BR-8680	TCGA-BR-A4J2	TCGA-BR-A4J7	TCGA-CD-5801	TCGA-CG-4438	TCGA-D7-A4YT	TCGA-D7-A4Z0	TCGA-D7-A74A	TCGA-EQ-8122	TCGA-HF-7133	TCGA-HU-A4G3	TCGA-HU-A4H5	TCGA-IN-A6RP	TCGA-IP-7968	TCGA-R5-A7O7	TCGA-VQ-A8DT	TCGA-VQ-A8PE	TCGA-VQ-A8PH	TCGA-VQ-A91S	TCGA-VQ-A91Z	TCGA-VQ-AA6I
0.049044	0.668597	0.05	19.14	27	COL11A1	COL6A5	COL6A2	TCGA-B7-A5TN	TCGA-BR-4187	TCGA-BR-6453	TCGA-BR-7704	TCGA-BR-8369	TCGA-BR-8483	TCGA-BR-8680	TCGA-BR-A4J2	TCGA-BR-A4J7	TCGA-CD-5801	TCGA-CD-A487	TCGA-CG-4438	TCGA-D7-A4Z0	TCGA-D7-A74A	TCGA-EQ-8122	TCGA-HF-7133	TCGA-HU-A4G3	TCGA-HU-A4H5	TCGA-IN-A6RP	TCGA-IP-7968	TCGA-R5-A7O7	TCGA-VQ-A8DT	TCGA-VQ-A8PE	TCGA-VQ-A8PH	TCGA-VQ-A91S	TCGA-VQ-A91Z	TCGA-VQ-AA6I
0.0477301	0.685559	0.05	21.37	30	COL11A1	COL5A3	COL9A2	TCGA-B7-A5TN	TCGA-BR-4187	TCGA-BR-6453	TCGA-BR-7704	TCGA-BR-8369	TCGA-BR-8680	TCGA-BR-A4J7	TCGA-BR-A4PE	TCGA-CD-5799	TCGA-CD-8535	TCGA-CG-4438	TCGA-D7-6520	TCGA-D7-A4YT	TCGA-D7-A4Z0	TCGA-D7-A747	TCGA-D7-A74A	TCGA-EQ-8122	TCGA-HF-7133	TCGA-HU-A4G2	TCGA-IN-7806	TCGA-IN-A6RJ	TCGA-IN-A6RP	TCGA-IP-7968	TCGA-R5-A7O7	TCGA-VQ-A8DT	TCGA-VQ-A8E0	TCGA-VQ-A8PE	TCGA-VQ-A8PH	TCGA-VQ-A91S	TCGA-VQ-AA6I
0.0492469	1.31035	0.05	21.18	30	COL12A1	COL18A1	COL7A1	TCGA-BR-4183	TCGA-BR-6455	TCGA-BR-8289	TCGA-BR-8364	TCGA-BR-8369	TCGA-BR-8485	TCGA-BR-8680	TCGA-BR-A453	TCGA-CD-5813	TCGA-CD-8529	TCGA-CD-8530	TCGA-CD-A487	TCGA-CD-A48C	TCGA-CG-4444	TCGA-CG-4476	TCGA-CG-5722	TCGA-D7-6822	TCGA-D7-A6EZ	TCGA-EQ-8122	TCGA-HU-8238	TCGA-HU-A4GY	TCGA-IN-A6RP	TCGA-RD-A7C1	TCGA-RD-A8N5	TCGA-RD-A8N6	TCGA-VQ-A8DU	TCGA-VQ-A8E0	TCGA-VQ-A8P3	TCGA-VQ-A8PJ	TCGA-VQ-A923

## Sheet: All_Muts_MSIH
p	HR	q	Mean_Patients_Q	Patients	Genes			Cases
0.000349767	1.87681	0	17.8	25	COL14A1	COL5A3	COL8A2	TCGA-BR-4184	TCGA-BR-4256	TCGA-BR-4257	TCGA-BR-4361	TCGA-BR-4362	TCGA-BR-4368	TCGA-BR-7707	TCGA-BR-7851	TCGA-BR-8284	TCGA-BR-8487	TCGA-CD-A4MG	TCGA-CG-4306	TCGA-CG-4460	TCGA-CG-5721	TCGA-CG-5726	TCGA-D7-A4YV	TCGA-F1-6177	TCGA-HF-A5NB	TCGA-HU-8602	TCGA-HU-A4GQ	TCGA-HU-A4GX	TCGA-VQ-A8P2	TCGA-VQ-A8PP	TCGA-VQ-A91D	TCGA-VQ-A91K
0.000681291	1.82603	0	17.08	24	COL14A1	COL5A3	COL9A2	TCGA-BR-4184	TCGA-BR-4256	TCGA-BR-4257	TCGA-BR-4361	TCGA-BR-4368	TCGA-BR-7707	TCGA-BR-7851	TCGA-BR-8284	TCGA-CD-A4MG	TCGA-CG-4306	TCGA-CG-4460	TCGA-CG-5721	TCGA-CG-5726	TCGA-D7-A4YV	TCGA-F1-6177	TCGA-HF-A5NB	TCGA-HU-A4G8	TCGA-HU-A4GQ	TCGA-HU-A4GX	TCGA-MX-A5UJ	TCGA-VQ-A8P2	TCGA-VQ-A8PP	TCGA-VQ-A91D	TCGA-VQ-A91K
0.00204679	1.74559	0	22.21	31	COL14A1	COL4A5	COL5A3	TCGA-B7-A5TJ	TCGA-BR-4184	TCGA-BR-4256	TCGA-BR-4257	TCGA-BR-4361	TCGA-BR-4368	TCGA-BR-6452	TCGA-BR-7707	TCGA-BR-7851	TCGA-BR-8284	TCGA-BR-8363	TCGA-BR-8591	TCGA-CD-A4MG	TCGA-CG-4306	TCGA-CG-4460	TCGA-CG-5721	TCGA-CG-5726	TCGA-D7-A4YV	TCGA-D7-A6EY	TCGA-F1-6177	TCGA-HF-A5NB	TCGA-HU-8602	TCGA-HU-A4GN	TCGA-HU-A4GQ	TCGA-HU-A4GU	TCGA-HU-A4GX	TCGA-SW-A7EA	TCGA-VQ-A8P2	TCGA-VQ-A8PP	TCGA-VQ-A91D	TCGA-VQ-A91K
0.00237649	1.70361	0	19.98	28	COL10A1	COL14A1	COL5A3	TCGA-B7-5816	TCGA-BR-4184	TCGA-BR-4256	TCGA-BR-4257	TCGA-BR-4361	TCGA-BR-4368	TCGA-BR-7707	TCGA-BR-7851	TCGA-BR-8078	TCGA-BR-8284	TCGA-BR-8363	TCGA-CD-A4MG	TCGA-CG-4306	TCGA-CG-4460	TCGA-CG-5721	TCGA-CG-5726	TCGA-CG-5733	TCGA-D7-A4YV	TCGA-F1-6177	TCGA-HF-A5NB	TCGA-HU-A4GQ	TCGA-HU-A4GX	TCGA-R5-A7ZI	TCGA-VQ-A8P2	TCGA-VQ-A8PP	TCGA-VQ-A91D	TCGA-VQ-A91E	TCGA-VQ-A91K
0.00475954	0.516639	0	20.2	28	COL15A1	COL3A1	COL6A1	TCGA-B7-5816	TCGA-BR-4257	TCGA-BR-4361	TCGA-BR-4368	TCGA-BR-6802	TCGA-BR-7703	TCGA-BR-8360	TCGA-BR-8372	TCGA-BR-8382	TCGA-CD-A4MI	TCGA-CD-A4MJ	TCGA-CG-4442	TCGA-CG-4460	TCGA-CG-5721	TCGA-CG-5723	TCGA-CG-5728	TCGA-F1-6874	TCGA-HF-A5NB	TCGA-HU-A4G8	TCGA-HU-A4G9	TCGA-HU-A4GN	TCGA-HU-A4GU	TCGA-HU-A4GX	TCGA-HU-A4H3	TCGA-R5-A7ZI	TCGA-VQ-A8P2	TCGA-VQ-A8PB	TCGA-VQ-A91K
0.00669122	1.61461	0	17.65	25	COL14A1	COL1A2		TCGA-BR-4184	TCGA-BR-4257	TCGA-BR-4280	TCGA-BR-4361	TCGA-BR-4368	TCGA-BR-4370	TCGA-BR-6566	TCGA-BR-7707	TCGA-BR-7851	TCGA-BR-8081	TCGA-BR-8363	TCGA-CD-A4MG	TCGA-CG-4306	TCGA-CG-4460	TCGA-CG-5721	TCGA-CG-5726	TCGA-CG-5733	TCGA-F1-6177	TCGA-HF-A5NB	TCGA-HU-A4GQ	TCGA-R5-A7ZI	TCGA-VQ-A8P2	TCGA-VQ-A8PP	TCGA-VQ-A91D	TCGA-VQ-A91K
0.00708023	1.63601	0	23.66	33	COL14A1	COL1A1	COL5A3	TCGA-B7-A5TI	TCGA-BR-4184	TCGA-BR-4256	TCGA-BR-4257	TCGA-BR-4361	TCGA-BR-4368	TCGA-BR-6452	TCGA-BR-7707	TCGA-BR-7851	TCGA-BR-8078	TCGA-BR-8284	TCGA-BR-8372	TCGA-BR-8487	TCGA-BR-A4QL	TCGA-CD-A4MG	TCGA-CG-4306	TCGA-CG-4460	TCGA-CG-5721	TCGA-CG-5726	TCGA-D7-A4YV	TCGA-F1-6177	TCGA-F1-6874	TCGA-FP-A4BE	TCGA-HF-A5NB	TCGA-HU-A4GQ	TCGA-HU-A4GX	TCGA-HU-A4H8	TCGA-RD-A8NB	TCGA-VQ-A8P2	TCGA-VQ-A8PP	TCGA-VQ-A91D	TCGA-VQ-A91K	TCGA-VQ-AA6D
0.00709868	0.469917	0	16.58	23	COL15A1	COL6A5	COL3A1	TCGA-BR-4257	TCGA-BR-4361	TCGA-BR-4368	TCGA-BR-6452	TCGA-BR-6802	TCGA-BR-7703	TCGA-BR-8360	TCGA-BR-8372	TCGA-BR-8382	TCGA-CD-A4MJ	TCGA-CG-4442	TCGA-CG-4460	TCGA-CG-5721	TCGA-CG-5723	TCGA-CG-5728	TCGA-F1-6874	TCGA-HU-A4G9	TCGA-HU-A4GN	TCGA-HU-A4GU	TCGA-HU-A4GX	TCGA-R5-A7ZI	TCGA-VQ-A8P2	TCGA-VQ-A91K
0.00875553	0.593676	0	29.13	41	COL3A1	COL7A1		TCGA-B7-5816	TCGA-BR-4257	TCGA-BR-4361	TCGA-BR-4362	TCGA-BR-4368	TCGA-BR-6452	TCGA-BR-6566	TCGA-BR-6802	TCGA-BR-7707	TCGA-BR-8081	TCGA-BR-8361	TCGA-BR-8487	TCGA-BR-8591	TCGA-CD-A4MI	TCGA-CD-A4MJ	TCGA-CG-4305	TCGA-CG-4306	TCGA-CG-4442	TCGA-CG-4460	TCGA-CG-5721	TCGA-CG-5723	TCGA-D7-A4YY	TCGA-D7-A6EY	TCGA-FP-A4BE	TCGA-HF-7132	TCGA-HF-A5NB	TCGA-HU-8602	TCGA-HU-A4G9	TCGA-HU-A4GN	TCGA-HU-A4GU	TCGA-HU-A4GX	TCGA-HU-A4H8	TCGA-MX-A5UJ	TCGA-R5-A7ZI	TCGA-VQ-A8P2	TCGA-VQ-A8PO	TCGA-VQ-A8PP	TCGA-VQ-A91D	TCGA-VQ-A91E	TCGA-VQ-A91K	TCGA-VQ-AA6D
0.0096277	0.519874	0	18.34	26	COL15A1	COL18A1	COL3A1	TCGA-BR-4257	TCGA-BR-4361	TCGA-BR-4362	TCGA-BR-4368	TCGA-BR-6452	TCGA-BR-6802	TCGA-BR-7703	TCGA-BR-8360	TCGA-BR-8372	TCGA-BR-8382	TCGA-CD-A4MJ	TCGA-CG-4442	TCGA-CG-4460	TCGA-CG-5721	TCGA-CG-5723	TCGA-CG-5728	TCGA-F1-6874	TCGA-HU-A4G9	TCGA-HU-A4GN	TCGA-HU-A4GU	TCGA-HU-A4GX	TCGA-R5-A7ZI	TCGA-VQ-A8E3	TCGA-VQ-A8P2	TCGA-VQ-A8PT	TCGA-VQ-A91K
0.0155365	1.53701	0	20.98	29	COL14A1	COL18A1	COL5A3	TCGA-BR-4184	TCGA-BR-4256	TCGA-BR-4257	TCGA-BR-4361	TCGA-BR-4362	TCGA-BR-4368	TCGA-BR-6452	TCGA-BR-7707	TCGA-BR-7851	TCGA-BR-8284	TCGA-CD-A4MG	TCGA-CG-4306	TCGA-CG-4460	TCGA-CG-5721	TCGA-CG-5723	TCGA-CG-5726	TCGA-D7-A4YV	TCGA-F1-6177	TCGA-F1-6874	TCGA-HF-A5NB	TCGA-HU-A4G9	TCGA-HU-A4GQ	TCGA-HU-A4GX	TCGA-VQ-A8E3	TCGA-VQ-A8P2	TCGA-VQ-A8PP	TCGA-VQ-A8PT	TCGA-VQ-A91D	TCGA-VQ-A91K
0.00185888	0.424899	0.01	19.34	27	COL15A1	COL5A2		TCGA-BR-4361	TCGA-BR-4368	TCGA-BR-6452	TCGA-BR-6802	TCGA-BR-6852	TCGA-BR-7703	TCGA-BR-8081	TCGA-BR-8360	TCGA-BR-8368	TCGA-BR-8372	TCGA-BR-8382	TCGA-BR-8591	TCGA-CD-A4MG	TCGA-CG-4442	TCGA-CG-5721	TCGA-CG-5723	TCGA-CG-5728	TCGA-F1-6874	TCGA-HU-A4G8	TCGA-HU-A4G9	TCGA-HU-A4GT	TCGA-HU-A4GU	TCGA-MX-A5UJ	TCGA-VQ-A8P2	TCGA-VQ-A8PT	TCGA-VQ-A91K	TCGA-VQ-A924
0.00199992	1.73333	0.01	20	28	COL14A1	COL5A3	COL8A1	TCGA-BR-4184	TCGA-BR-4256	TCGA-BR-4257	TCGA-BR-4361	TCGA-BR-4368	TCGA-BR-4370	TCGA-BR-6452	TCGA-BR-7707	TCGA-BR-7851	TCGA-BR-8284	TCGA-BR-8382	TCGA-BR-8487	TCGA-CD-A4MG	TCGA-CG-4306	TCGA-CG-4460	TCGA-CG-5721	TCGA-CG-5726	TCGA-D7-A4YV	TCGA-D7-A4YY	TCGA-F1-6177	TCGA-HF-A5NB	TCGA-HU-8602	TCGA-HU-A4GQ	TCGA-HU-A4GX	TCGA-VQ-A8P2	TCGA-VQ-A8PP	TCGA-VQ-A91D	TCGA-VQ-A91K
0.00228545	0.470338	0.01	19.78	28	COL17A1	COL5A2		TCGA-B7-A5TI	TCGA-BR-4280	TCGA-BR-4292	TCGA-BR-4361	TCGA-BR-6452	TCGA-BR-6852	TCGA-BR-7703	TCGA-BR-7707	TCGA-BR-8081	TCGA-BR-8361	TCGA-BR-8368	TCGA-BR-8487	TCGA-BR-8591	TCGA-CD-A4MG	TCGA-CG-5723	TCGA-CG-5726	TCGA-CG-5728	TCGA-HF-A5NB	TCGA-HU-A4G8	TCGA-HU-A4G9	TCGA-HU-A4GT	TCGA-HU-A4GX	TCGA-MX-A5UJ	TCGA-VQ-A8P2	TCGA-VQ-A8PT	TCGA-VQ-A91K	TCGA-VQ-A924	TCGA-VQ-AA6D
0.00488609	1.64127	0.01	17.05	24	COL14A1	COL6A5	COL5A3	TCGA-BR-4184	TCGA-BR-4256	TCGA-BR-4257	TCGA-BR-4361	TCGA-BR-4368	TCGA-BR-6452	TCGA-BR-7707	TCGA-BR-7851	TCGA-BR-8284	TCGA-CD-A4MG	TCGA-CG-4306	TCGA-CG-4460	TCGA-CG-5721	TCGA-CG-5723	TCGA-CG-5726	TCGA-D7-A4YV	TCGA-F1-6177	TCGA-HF-A5NB	TCGA-HU-A4GQ	TCGA-HU-A4GX	TCGA-VQ-A8P2	TCGA-VQ-A8PP	TCGA-VQ-A91D	TCGA-VQ-A91K
0.00516254	0.541089	0.01	21.24	30	COL11A1	COL5A2		TCGA-BR-4201	TCGA-BR-4361	TCGA-BR-6452	TCGA-BR-6852	TCGA-BR-7703	TCGA-BR-7851	TCGA-BR-8081	TCGA-BR-8361	TCGA-BR-8368	TCGA-BR-8372	TCGA-BR-8487	TCGA-BR-8591	TCGA-CD-A4MG	TCGA-CG-4305	TCGA-CG-5723	TCGA-D7-A4YY	TCGA-D7-A6EY	TCGA-FP-A4BE	TCGA-HU-8602	TCGA-HU-A4G8	TCGA-HU-A4GT	TCGA-HU-A4GU	TCGA-HU-A4GX	TCGA-MX-A5UJ	TCGA-R5-A7ZI	TCGA-VQ-A8P2	TCGA-VQ-A8PB	TCGA-VQ-A8PT	TCGA-VQ-A91K	TCGA-VQ-A924
0.0108913	0.602778	0.01	28.96	41	COL15A1	COL7A1		TCGA-B7-5816	TCGA-BR-4361	TCGA-BR-4362	TCGA-BR-4368	TCGA-BR-6452	TCGA-BR-6566	TCGA-BR-6802	TCGA-BR-7703	TCGA-BR-7707	TCGA-BR-8081	TCGA-BR-8360	TCGA-BR-8361	TCGA-BR-8372	TCGA-BR-8382	TCGA-BR-8487	TCGA-BR-8591	TCGA-CD-A4MI	TCGA-CG-4305	TCGA-CG-4306	TCGA-CG-4442	TCGA-CG-4460	TCGA-CG-5721	TCGA-CG-5723	TCGA-CG-5728	TCGA-D7-A4YY	TCGA-D7-A6EY	TCGA-F1-6874	TCGA-FP-A4BE	TCGA-HF-7132	TCGA-HF-A5NB	TCGA-HU-8602	TCGA-HU-A4G9	TCGA-HU-A4GU	TCGA-HU-A4H8	TCGA-MX-A5UJ	TCGA-VQ-A8P2	TCGA-VQ-A8PO	TCGA-VQ-A8PP	TCGA-VQ-A91D	TCGA-VQ-A91E	TCGA-VQ-AA6D
0.011966	0.614208	0.01	29.29	42	COL11A1	COL7A1		TCGA-B7-5816	TCGA-BR-4201	TCGA-BR-4361	TCGA-BR-4362	TCGA-BR-4368	TCGA-BR-6452	TCGA-BR-6566	TCGA-BR-6802	TCGA-BR-7707	TCGA-BR-7851	TCGA-BR-8081	TCGA-BR-8361	TCGA-BR-8372	TCGA-BR-8487	TCGA-BR-8591	TCGA-CD-A4MI	TCGA-CG-4305	TCGA-CG-4306	TCGA-CG-4442	TCGA-CG-4460	TCGA-CG-5721	TCGA-CG-5723	TCGA-D7-A4YY	TCGA-D7-A6EY	TCGA-FP-A4BE	TCGA-HF-7132	TCGA-HF-A5NB	TCGA-HU-8602	TCGA-HU-A4G9	TCGA-HU-A4GU	TCGA-HU-A4GX	TCGA-HU-A4H8	TCGA-MX-A5UJ	TCGA-R5-A7ZI	TCGA-VQ-A8P2	TCGA-VQ-A8PB	TCGA-VQ-A8PO	TCGA-VQ-A8PP	TCGA-VQ-A91D	TCGA-VQ-A91E	TCGA-VQ-A91K	TCGA-VQ-AA6D
0.0134625	0.533802	0.01	16.33	23	COL3A1	COL5A2		TCGA-BR-4257	TCGA-BR-4361	TCGA-BR-6452	TCGA-BR-6852	TCGA-BR-7703	TCGA-BR-8081	TCGA-BR-8368	TCGA-BR-8591	TCGA-CD-A4MG	TCGA-CD-A4MJ	TCGA-CG-4460	TCGA-CG-5721	TCGA-CG-5723	TCGA-HU-A4G8	TCGA-HU-A4GN	TCGA-HU-A4GT	TCGA-HU-A4GX	TCGA-MX-A5UJ	TCGA-R5-A7ZI	TCGA-VQ-A8P2	TCGA-VQ-A8PT	TCGA-VQ-A91K	TCGA-VQ-A924
0.0138317	1.54784	0.01	21.52	30	COL14A1	COL4A2	COL5A3	TCGA-BR-4184	TCGA-BR-4256	TCGA-BR-4257	TCGA-BR-4280	TCGA-BR-4361	TCGA-BR-4368	TCGA-BR-4370	TCGA-BR-6452	TCGA-BR-7707	TCGA-BR-7851	TCGA-BR-8284	TCGA-CD-A4MG	TCGA-CG-4306	TCGA-CG-4460	TCGA-CG-5721	TCGA-CG-5726	TCGA-CG-5728	TCGA-D7-A4YV	TCGA-F1-6177	TCGA-FP-A4BE	TCGA-HF-7132	TCGA-HF-A5NB	TCGA-HU-A4G8	TCGA-HU-A4GQ	TCGA-HU-A4GT	TCGA-HU-A4GX	TCGA-VQ-A8P2	TCGA-VQ-A8PP	TCGA-VQ-A91D	TCGA-VQ-A91K
0.0153023	0.610864	0.01	23.61	33	COL10A1	COL4A1	COL5A2	TCGA-B7-5816	TCGA-BR-4184	TCGA-BR-4257	TCGA-BR-4361	TCGA-BR-4362	TCGA-BR-4363	TCGA-BR-6452	TCGA-BR-6852	TCGA-BR-7703	TCGA-BR-7851	TCGA-BR-8078	TCGA-BR-8081	TCGA-BR-8361	TCGA-BR-8363	TCGA-BR-8368	TCGA-BR-8372	TCGA-BR-8591	TCGA-CD-A4MG	TCGA-CG-5723	TCGA-CG-5728	TCGA-CG-5733	TCGA-HU-A4G8	TCGA-HU-A4GN	TCGA-HU-A4GT	TCGA-MX-A5UJ	TCGA-R5-A7ZI	TCGA-VQ-A8P2	TCGA-VQ-A8PT	TCGA-VQ-A8PX	TCGA-VQ-A91D	TCGA-VQ-A91E	TCGA-VQ-A91K	TCGA-VQ-A924
0.0173402	0.60502	0.01	20.9	29	COL17A1	COL3A1	COL6A1	TCGA-B7-5816	TCGA-B7-A5TI	TCGA-BR-4257	TCGA-BR-4280	TCGA-BR-4292	TCGA-BR-4361	TCGA-BR-6452	TCGA-BR-6802	TCGA-BR-7707	TCGA-BR-8361	TCGA-BR-8382	TCGA-BR-8487	TCGA-CD-A4MI	TCGA-CD-A4MJ	TCGA-CG-4460	TCGA-CG-5721	TCGA-CG-5723	TCGA-CG-5726	TCGA-CG-5728	TCGA-HF-A5NB	TCGA-HU-A4G8	TCGA-HU-A4G9	TCGA-HU-A4GN	TCGA-HU-A4GX	TCGA-HU-A4H3	TCGA-R5-A7ZI	TCGA-VQ-A8PB	TCGA-VQ-A91K	TCGA-VQ-AA6D
0.0209974	0.598827	0.01	16.8	24	COL5A2	COL6A1		TCGA-B7-5816	TCGA-BR-4361	TCGA-BR-6452	TCGA-BR-6802	TCGA-BR-6852	TCGA-BR-7703	TCGA-BR-8081	TCGA-BR-8368	TCGA-BR-8382	TCGA-BR-8591	TCGA-CD-A4MG	TCGA-CD-A4MI	TCGA-CG-4460	TCGA-CG-5723	TCGA-HF-A5NB	TCGA-HU-A4G8	TCGA-HU-A4GT	TCGA-HU-A4H3	TCGA-MX-A5UJ	TCGA-VQ-A8P2	TCGA-VQ-A8PB	TCGA-VQ-A8PT	TCGA-VQ-A91K	TCGA-VQ-A924
0.0222155	1.50872	0.01	24.13	34	COL11A1	COL14A1	COL5A3	TCGA-BR-4184	TCGA-BR-4201	TCGA-BR-4256	TCGA-BR-4257	TCGA-BR-4361	TCGA-BR-4368	TCGA-BR-7707	TCGA-BR-7851	TCGA-BR-8284	TCGA-BR-8361	TCGA-BR-8372	TCGA-BR-8487	TCGA-CD-A4MG	TCGA-CG-4305	TCGA-CG-4306	TCGA-CG-4460	TCGA-CG-5721	TCGA-CG-5726	TCGA-D7-A4YV	TCGA-D7-A4YY	TCGA-D7-A6EY	TCGA-F1-6177	TCGA-FP-A4BE	TCGA-HF-A5NB	TCGA-HU-8602	TCGA-HU-A4GQ	TCGA-HU-A4GU	TCGA-HU-A4GX	TCGA-R5-A7ZI	TCGA-VQ-A8P2	TCGA-VQ-A8PB	TCGA-VQ-A8PP	TCGA-VQ-A91D	TCGA-VQ-A91K
0.0237944	0.52342	0.01	17.05	24	COL15A1	COL17A1		TCGA-B7-A5TI	TCGA-BR-4280	TCGA-BR-4292	TCGA-BR-4368	TCGA-BR-6452	TCGA-BR-6802	TCGA-BR-7703	TCGA-BR-7707	TCGA-BR-8360	TCGA-BR-8361	TCGA-BR-8372	TCGA-BR-8382	TCGA-BR-8487	TCGA-CG-4442	TCGA-CG-5721	TCGA-CG-5726	TCGA-CG-5728	TCGA-F1-6874	TCGA-HF-A5NB	TCGA-HU-A4G9	TCGA-HU-A4GU	TCGA-HU-A4GX	TCGA-VQ-A8P2	TCGA-VQ-AA6D
0.0283844	0.595482	0.01	19.18	27	COL11A1	COL15A1		TCGA-BR-4201	TCGA-BR-4361	TCGA-BR-4368	TCGA-BR-6802	TCGA-BR-7703	TCGA-BR-7851	TCGA-BR-8360	TCGA-BR-8361	TCGA-BR-8372	TCGA-BR-8382	TCGA-BR-8487	TCGA-CG-4305	TCGA-CG-4442	TCGA-CG-5721	TCGA-CG-5728	TCGA-D7-A4YY	TCGA-D7-A6EY	TCGA-F1-6874	TCGA-FP-A4BE	TCGA-HU-8602	TCGA-HU-A4G9	TCGA-HU-A4GU	TCGA-HU-A4GX	TCGA-R5-A7ZI	TCGA-VQ-A8P2	TCGA-VQ-A8PB	TCGA-VQ-A91K
0.0315733	0.60079	0.01	16.34	23	COL10A1	COL6A5	COL5A2	TCGA-B7-5816	TCGA-BR-4257	TCGA-BR-4361	TCGA-BR-6452	TCGA-BR-6852	TCGA-BR-7703	TCGA-BR-8078	TCGA-BR-8081	TCGA-BR-8363	TCGA-BR-8368	TCGA-BR-8591	TCGA-CD-A4MG	TCGA-CG-5723	TCGA-CG-5733	TCGA-HU-A4G8	TCGA-HU-A4GT	TCGA-MX-A5UJ	TCGA-R5-A7ZI	TCGA-VQ-A8P2	TCGA-VQ-A8PT	TCGA-VQ-A91E	TCGA-VQ-A91K	TCGA-VQ-A924
0.0382928	1.45789	0.01	23.08	32	COL14A1	COL15A1	COL5A3	TCGA-BR-4184	TCGA-BR-4256	TCGA-BR-4257	TCGA-BR-4361	TCGA-BR-4368	TCGA-BR-6802	TCGA-BR-7703	TCGA-BR-7707	TCGA-BR-7851	TCGA-BR-8284	TCGA-BR-8360	TCGA-BR-8372	TCGA-BR-8382	TCGA-CD-A4MG	TCGA-CG-4306	TCGA-CG-4442	TCGA-CG-4460	TCGA-CG-5721	TCGA-CG-5726	TCGA-CG-5728	TCGA-D7-A4YV	TCGA-F1-6177	TCGA-F1-6874	TCGA-HF-A5NB	TCGA-HU-A4G9	TCGA-HU-A4GQ	TCGA-HU-A4GU	TCGA-HU-A4GX	TCGA-VQ-A8P2	TCGA-VQ-A8PP	TCGA-VQ-A91D	TCGA-VQ-A91K
0.0105559	0.611841	0.02	30.84	44	COL5A2	COL7A1		TCGA-B7-5816	TCGA-BR-4361	TCGA-BR-4362	TCGA-BR-4368	TCGA-BR-6452	TCGA-BR-6566	TCGA-BR-6802	TCGA-BR-6852	TCGA-BR-7703	TCGA-BR-7707	TCGA-BR-8081	TCGA-BR-8361	TCGA-BR-8368	TCGA-BR-8487	TCGA-BR-8591	TCGA-CD-A4MG	TCGA-CD-A4MI	TCGA-CG-4305	TCGA-CG-4306	TCGA-CG-4442	TCGA-CG-4460	TCGA-CG-5721	TCGA-CG-5723	TCGA-D7-A4YY	TCGA-D7-A6EY	TCGA-FP-A4BE	TCGA-HF-7132	TCGA-HF-A5NB	TCGA-HU-8602	TCGA-HU-A4G8	TCGA-HU-A4G9	TCGA-HU-A4GT	TCGA-HU-A4GU	TCGA-HU-A4H8	TCGA-MX-A5UJ	TCGA-VQ-A8P2	TCGA-VQ-A8PO	TCGA-VQ-A8PP	TCGA-VQ-A8PT	TCGA-VQ-A91D	TCGA-VQ-A91E	TCGA-VQ-A91K
0.0124274	1.57167	0.02	21.04	30	COL14A1	COL16A1	COL5A3	TCGA-BR-4184	TCGA-BR-4256	TCGA-BR-4257	TCGA-BR-4280	TCGA-BR-4361	TCGA-BR-4368	TCGA-BR-7707	TCGA-BR-7851	TCGA-BR-8284	TCGA-CD-A4MG	TCGA-CD-A4MJ	TCGA-CG-4306	TCGA-CG-4460	TCGA-CG-5721	TCGA-CG-5726	TCGA-CG-5728	TCGA-D7-A4YV	TCGA-D7-A4YY	TCGA-F1-6177	TCGA-HF-A5NB	TCGA-HU-A4G8	TCGA-HU-A4G9	TCGA-HU-A4GQ	TCGA-HU-A4GX	TCGA-VQ-A8P2	TCGA-VQ-A8PP	TCGA-VQ-A8PT	TCGA-VQ-A91D	TCGA-VQ-A91E	TCGA-VQ-A91K
0.0128727	1.56628	0.02	22.29	31	COL14A1	COL17A1	COL5A3	TCGA-B7-A5TI	TCGA-BR-4184	TCGA-BR-4256	TCGA-BR-4257	TCGA-BR-4280	TCGA-BR-4292	TCGA-BR-4361	TCGA-BR-4368	TCGA-BR-6452	TCGA-BR-7707	TCGA-BR-7851	TCGA-BR-8284	TCGA-BR-8361	TCGA-BR-8487	TCGA-CD-A4MG	TCGA-CG-4306	TCGA-CG-4460	TCGA-CG-5721	TCGA-CG-5726	TCGA-CG-5728	TCGA-D7-A4YV	TCGA-F1-6177	TCGA-HF-A5NB	TCGA-HU-A4G9	TCGA-HU-A4GQ	TCGA-HU-A4GX	TCGA-VQ-A8P2	TCGA-VQ-A8PP	TCGA-VQ-A91D	TCGA-VQ-A91K	TCGA-VQ-AA6D
0.0171111	1.53299	0.02	21.6	30	COL14A1	COL5A3	COL6A1	TCGA-B7-5816	TCGA-BR-4184	TCGA-BR-4256	TCGA-BR-4257	TCGA-BR-4361	TCGA-BR-4368	TCGA-BR-6802	TCGA-BR-7707	TCGA-BR-7851	TCGA-BR-8284	TCGA-BR-8382	TCGA-CD-A4MG	TCGA-CD-A4MI	TCGA-CG-4306	TCGA-CG-4460	TCGA-CG-5721	TCGA-CG-5723	TCGA-CG-5726	TCGA-D7-A4YV	TCGA-F1-6177	TCGA-HF-A5NB	TCGA-HU-A4G8	TCGA-HU-A4GQ	TCGA-HU-A4GX	TCGA-HU-A4H3	TCGA-VQ-A8P2	TCGA-VQ-A8PB	TCGA-VQ-A8PP	TCGA-VQ-A91D	TCGA-VQ-A91K
0.0203339	0.599198	0.02	19.88	28	COL10A1	COL5A2	COL8A1	TCGA-B7-5816	TCGA-BR-4361	TCGA-BR-4370	TCGA-BR-6452	TCGA-BR-6852	TCGA-BR-7703	TCGA-BR-8078	TCGA-BR-8081	TCGA-BR-8363	TCGA-BR-8368	TCGA-BR-8382	TCGA-BR-8487	TCGA-BR-8591	TCGA-CD-A4MG	TCGA-CG-5723	TCGA-CG-5733	TCGA-D7-A4YY	TCGA-HU-8602	TCGA-HU-A4G8	TCGA-HU-A4GT	TCGA-MX-A5UJ	TCGA-R5-A7ZI	TCGA-VQ-A8P2	TCGA-VQ-A8PP	TCGA-VQ-A8PT	TCGA-VQ-A91E	TCGA-VQ-A91K	TCGA-VQ-A924
0.0215836	0.556628	0.02	17.11	24	COL4A5	COL5A2		TCGA-B7-A5TJ	TCGA-BR-4361	TCGA-BR-6452	TCGA-BR-6852	TCGA-BR-7703	TCGA-BR-7707	TCGA-BR-8081	TCGA-BR-8363	TCGA-BR-8368	TCGA-BR-8591	TCGA-CD-A4MG	TCGA-CG-5723	TCGA-D7-A6EY	TCGA-HU-8602	TCGA-HU-A4G8	TCGA-HU-A4GN	TCGA-HU-A4GT	TCGA-HU-A4GU	TCGA-MX-A5UJ	TCGA-SW-A7EA	TCGA-VQ-A8P2	TCGA-VQ-A8PT	TCGA-VQ-A91K	TCGA-VQ-A924
0.0268692	0.594157	0.02	20.14	28	COL10A1	COL15A1	COL4A5	TCGA-B7-5816	TCGA-B7-A5TJ	TCGA-BR-4368	TCGA-BR-6452	TCGA-BR-6802	TCGA-BR-7703	TCGA-BR-7707	TCGA-BR-8078	TCGA-BR-8360	TCGA-BR-8363	TCGA-BR-8372	TCGA-BR-8382	TCGA-BR-8591	TCGA-CD-A4MG	TCGA-CG-4442	TCGA-CG-5721	TCGA-CG-5728	TCGA-CG-5733	TCGA-D7-A6EY	TCGA-F1-6874	TCGA-HU-8602	TCGA-HU-A4G9	TCGA-HU-A4GN	TCGA-HU-A4GU	TCGA-R5-A7ZI	TCGA-SW-A7EA	TCGA-VQ-A8P2	TCGA-VQ-A91E
0.0278714	0.650875	0.02	24.17	34	COL11A1	COL4A5	COL6A1	TCGA-B7-5816	TCGA-B7-A5TJ	TCGA-BR-4201	TCGA-BR-4361	TCGA-BR-6452	TCGA-BR-6802	TCGA-BR-7707	TCGA-BR-7851	TCGA-BR-8361	TCGA-BR-8363	TCGA-BR-8372	TCGA-BR-8382	TCGA-BR-8487	TCGA-BR-8591	TCGA-CD-A4MG	TCGA-CD-A4MI	TCGA-CG-4305	TCGA-CG-4460	TCGA-CG-5723	TCGA-D7-A4YY	TCGA-D7-A6EY	TCGA-FP-A4BE	TCGA-HF-A5NB	TCGA-HU-8602	TCGA-HU-A4G8	TCGA-HU-A4GN	TCGA-HU-A4GU	TCGA-HU-A4GX	TCGA-HU-A4H3	TCGA-R5-A7ZI	TCGA-SW-A7EA	TCGA-VQ-A8P2	TCGA-VQ-A8PB	TCGA-VQ-A91K
0.0308786	0.575119	0.02	16.49	23	COL18A1	COL5A2	COL8A2	TCGA-BR-4361	TCGA-BR-4362	TCGA-BR-6452	TCGA-BR-6852	TCGA-BR-7703	TCGA-BR-8081	TCGA-BR-8368	TCGA-BR-8487	TCGA-BR-8591	TCGA-CD-A4MG	TCGA-CG-4460	TCGA-CG-5723	TCGA-F1-6874	TCGA-HU-8602	TCGA-HU-A4G8	TCGA-HU-A4G9	TCGA-HU-A4GT	TCGA-MX-A5UJ	TCGA-VQ-A8E3	TCGA-VQ-A8P2	TCGA-VQ-A8PT	TCGA-VQ-A91K	TCGA-VQ-A924
0.0325865	0.603886	0.02	18.52	26	COL17A1	COL18A1	COL3A1	TCGA-B7-A5TI	TCGA-BR-4257	TCGA-BR-4280	TCGA-BR-4292	TCGA-BR-4361	TCGA-BR-4362	TCGA-BR-6452	TCGA-BR-7707	TCGA-BR-8361	TCGA-BR-8487	TCGA-CD-A4MJ	TCGA-CG-4460	TCGA-CG-5721	TCGA-CG-5723	TCGA-CG-5726	TCGA-CG-5728	TCGA-F1-6874	TCGA-HF-A5NB	TCGA-HU-A4G9	TCGA-HU-A4GN	TCGA-HU-A4GX	TCGA-R5-A7ZI	TCGA-VQ-A8E3	TCGA-VQ-A8PT	TCGA-VQ-A91K	TCGA-VQ-AA6D
0.0328376	1.47503	0.02	17.67	25	COL1A2	COL5A3	COL8A2	TCGA-BR-4184	TCGA-BR-4256	TCGA-BR-4280	TCGA-BR-4361	TCGA-BR-4362	TCGA-BR-4370	TCGA-BR-6566	TCGA-BR-8081	TCGA-BR-8284	TCGA-BR-8363	TCGA-BR-8487	TCGA-CD-A4MG	TCGA-CG-4306	TCGA-CG-4460	TCGA-CG-5721	TCGA-CG-5726	TCGA-CG-5733	TCGA-D7-A4YV	TCGA-HF-A5NB	TCGA-HU-8602	TCGA-HU-A4GQ	TCGA-HU-A4GX	TCGA-R5-A7ZI	TCGA-VQ-A8P2	TCGA-VQ-A91K
0.0351145	0.582616	0.02	16.78	24	COL17A1	COL3A1	COL8A2	TCGA-B7-A5TI	TCGA-BR-4257	TCGA-BR-4280	TCGA-BR-4292	TCGA-BR-4361	TCGA-BR-4362	TCGA-BR-6452	TCGA-BR-7707	TCGA-BR-8361	TCGA-BR-8487	TCGA-CD-A4MJ	TCGA-CG-4460	TCGA-CG-5721	TCGA-CG-5726	TCGA-CG-5728	TCGA-HF-A5NB	TCGA-HU-8602	TCGA-HU-A4G9	TCGA-HU-A4GN	TCGA-HU-A4GX	TCGA-R5-A7ZI	TCGA-VQ-A8P2	TCGA-VQ-A91K	TCGA-VQ-AA6D
0.0351349	0.683179	0.02	34.33	50	COL10A1	COL4A1	COL7A1	TCGA-B7-5816	TCGA-BR-4184	TCGA-BR-4257	TCGA-BR-4361	TCGA-BR-4362	TCGA-BR-4363	TCGA-BR-4368	TCGA-BR-6452	TCGA-BR-6566	TCGA-BR-6802	TCGA-BR-6852	TCGA-BR-7707	TCGA-BR-7851	TCGA-BR-8078	TCGA-BR-8081	TCGA-BR-8361	TCGA-BR-8363	TCGA-BR-8372	TCGA-BR-8487	TCGA-BR-8591	TCGA-CD-A4MG	TCGA-CD-A4MI	TCGA-CG-4305	TCGA-CG-4306	TCGA-CG-4442	TCGA-CG-4460	TCGA-CG-5721	TCGA-CG-5723	TCGA-CG-5728	TCGA-CG-5733	TCGA-D7-A4YY	TCGA-D7-A6EY	TCGA-FP-A4BE	TCGA-HF-7132	TCGA-HF-A5NB	TCGA-HU-8602	TCGA-HU-A4G9	TCGA-HU-A4GN	TCGA-HU-A4GU	TCGA-HU-A4H8	TCGA-MX-A5UJ	TCGA-R5-A7ZI
0.0485511	0.678197	0.02	25.88	36	COL15A1	COL5A1	COL6A1	TCGA-B7-5816	TCGA-BR-4184	TCGA-BR-4361	TCGA-BR-4363	TCGA-BR-4368	TCGA-BR-4370	TCGA-BR-6452	TCGA-BR-6802	TCGA-BR-7703	TCGA-BR-8360	TCGA-BR-8361	TCGA-BR-8363	TCGA-BR-8372	TCGA-BR-8382	TCGA-CD-A4MI	TCGA-CG-4442	TCGA-CG-4460	TCGA-CG-5721	TCGA-CG-5723	TCGA-CG-5728	TCGA-F1-6874	TCGA-HF-A5NB	TCGA-HU-8602	TCGA-HU-A4G8	TCGA-HU-A4G9	TCGA-HU-A4GN	TCGA-HU-A4GQ	TCGA-HU-A4GU	TCGA-HU-A4H3	TCGA-HU-A4H4	TCGA-VQ-A8E3	TCGA-VQ-A8P2	TCGA-VQ-A8PB	TCGA-VQ-A91E	TCGA-VQ-A91K	TCGA-VQ-A924
0.0497025	0.673074	0.02	23.34	33	COL10A1	COL1A1	COL5A2	TCGA-B7-5816	TCGA-B7-A5TI	TCGA-BR-4184	TCGA-BR-4361	TCGA-BR-6452	TCGA-BR-6852	TCGA-BR-7703	TCGA-BR-8078	TCGA-BR-8081	TCGA-BR-8363	TCGA-BR-8368	TCGA-BR-8372	TCGA-BR-8487	TCGA-BR-8591	TCGA-BR-A4QL	TCGA-CD-A4MG	TCGA-CG-4460	TCGA-CG-5723	TCGA-CG-5733	TCGA-F1-6874	TCGA-FP-A4BE	TCGA-HU-A4G8	TCGA-HU-A4GT	TCGA-HU-A4H8	TCGA-MX-A5UJ	TCGA-R5-A7ZI	TCGA-RD-A8NB	TCGA-VQ-A8P2	TCGA-VQ-A8PT	TCGA-VQ-A91E	TCGA-VQ-A91K	TCGA-VQ-A924	TCGA-VQ-AA6D
0.00682199	1.6128	0.03	17.58	25	COL14A1	COL3A1	COL5A3	TCGA-BR-4184	TCGA-BR-4256	TCGA-BR-4257	TCGA-BR-4361	TCGA-BR-4368	TCGA-BR-7707	TCGA-BR-7851	TCGA-BR-8284	TCGA-CD-A4MG	TCGA-CD-A4MJ	TCGA-CG-4306	TCGA-CG-4460	TCGA-CG-5721	TCGA-CG-5726	TCGA-D7-A4YV	TCGA-F1-6177	TCGA-HF-A5NB	TCGA-HU-A4GN	TCGA-HU-A4GQ	TCGA-HU-A4GX	TCGA-R5-A7ZI	TCGA-VQ-A8P2	TCGA-VQ-A8PP	TCGA-VQ-A91D	TCGA-VQ-A91K
0.0179384	0.573678	0.03	18.29	26	COL10A1	COL5A2	COL8A2	TCGA-B7-5816	TCGA-BR-4361	TCGA-BR-4362	TCGA-BR-6452	TCGA-BR-6852	TCGA-BR-7703	TCGA-BR-8078	TCGA-BR-8081	TCGA-BR-8363	TCGA-BR-8368	TCGA-BR-8487	TCGA-BR-8591	TCGA-CD-A4MG	TCGA-CG-4460	TCGA-CG-5723	TCGA-CG-5733	TCGA-HU-8602	TCGA-HU-A4G8	TCGA-HU-A4GT	TCGA-MX-A5UJ	TCGA-R5-A7ZI	TCGA-VQ-A8P2	TCGA-VQ-A8PT	TCGA-VQ-A91E	TCGA-VQ-A91K	TCGA-VQ-A924
0.022876	0.522918	0.03	16.89	24	COL15A1	COL3A1	COL8A2	TCGA-BR-4257	TCGA-BR-4361	TCGA-BR-4362	TCGA-BR-4368	TCGA-BR-6802	TCGA-BR-7703	TCGA-BR-8360	TCGA-BR-8372	TCGA-BR-8382	TCGA-BR-8487	TCGA-CD-A4MJ	TCGA-CG-4442	TCGA-CG-4460	TCGA-CG-5721	TCGA-CG-5728	TCGA-F1-6874	TCGA-HU-8602	TCGA-HU-A4G9	TCGA-HU-A4GN	TCGA-HU-A4GU	TCGA-HU-A4GX	TCGA-R5-A7ZI	TCGA-VQ-A8P2	TCGA-VQ-A91K
0.0230556	1.52965	0.03	16.35	23	COL14A1	COL8A2	COL9A2	TCGA-BR-4184	TCGA-BR-4257	TCGA-BR-4361	TCGA-BR-4362	TCGA-BR-4368	TCGA-BR-7707	TCGA-BR-7851	TCGA-BR-8487	TCGA-CD-A4MG	TCGA-CG-4306	TCGA-CG-4460	TCGA-CG-5721	TCGA-CG-5726	TCGA-F1-6177	TCGA-HF-A5NB	TCGA-HU-8602	TCGA-HU-A4G8	TCGA-HU-A4GQ	TCGA-MX-A5UJ	TCGA-VQ-A8P2	TCGA-VQ-A8PP	TCGA-VQ-A91D	TCGA-VQ-A91K
0.0259696	0.591567	0.03	17.99	25	COL15A1	COL18A1	COL6A1	TCGA-B7-5816	TCGA-BR-4362	TCGA-BR-4368	TCGA-BR-6452	TCGA-BR-6802	TCGA-BR-7703	TCGA-BR-8360	TCGA-BR-8372	TCGA-BR-8382	TCGA-CD-A4MI	TCGA-CG-4442	TCGA-CG-4460	TCGA-CG-5721	TCGA-CG-5723	TCGA-CG-5728	TCGA-F1-6874	TCGA-HF-A5NB	TCGA-HU-A4G8	TCGA-HU-A4G9	TCGA-HU-A4GU	TCGA-HU-A4H3	TCGA-VQ-A8E3	TCGA-VQ-A8P2	TCGA-VQ-A8PB	TCGA-VQ-A8PT
0.027023	1.50135	0.03	25.29	36	COL14A1	COL5A1	COL5A3	TCGA-BR-4184	TCGA-BR-4256	TCGA-BR-4257	TCGA-BR-4361	TCGA-BR-4363	TCGA-BR-4368	TCGA-BR-4370	TCGA-BR-6452	TCGA-BR-7707	TCGA-BR-7851	TCGA-BR-8284	TCGA-BR-8361	TCGA-BR-8363	TCGA-BR-8372	TCGA-CD-A4MG	TCGA-CG-4306	TCGA-CG-4442	TCGA-CG-4460	TCGA-CG-5721	TCGA-CG-5726	TCGA-CG-5728	TCGA-D7-A4YV	TCGA-F1-6177	TCGA-HF-A5NB	TCGA-HU-8602	TCGA-HU-A4GN	TCGA-HU-A4GQ	TCGA-HU-A4GX	TCGA-HU-A4H4	TCGA-VQ-A8E3	TCGA-VQ-A8P2	TCGA-VQ-A8PP	TCGA-VQ-A91D	TCGA-VQ-A91E	TCGA-VQ-A91K	TCGA-VQ-A924
0.0282129	0.614429	0.03	21.26	30	COL5A1	COL5A2		TCGA-BR-4184	TCGA-BR-4361	TCGA-BR-4363	TCGA-BR-4370	TCGA-BR-6452	TCGA-BR-6852	TCGA-BR-7703	TCGA-BR-8081	TCGA-BR-8361	TCGA-BR-8363	TCGA-BR-8368	TCGA-BR-8372	TCGA-BR-8591	TCGA-CD-A4MG	TCGA-CG-4442	TCGA-CG-5723	TCGA-CG-5728	TCGA-HU-8602	TCGA-HU-A4G8	TCGA-HU-A4GN	TCGA-HU-A4GQ	TCGA-HU-A4GT	TCGA-HU-A4H4	TCGA-MX-A5UJ	TCGA-VQ-A8E3	TCGA-VQ-A8P2	TCGA-VQ-A8PT	TCGA-VQ-A91E	TCGA-VQ-A91K	TCGA-VQ-A924
0.0313356	0.616988	0.03	18.79	26	COL10A1	COL15A1	COL6A1	TCGA-B7-5816	TCGA-BR-4368	TCGA-BR-6802	TCGA-BR-7703	TCGA-BR-8078	TCGA-BR-8360	TCGA-BR-8363	TCGA-BR-8372	TCGA-BR-8382	TCGA-CD-A4MI	TCGA-CG-4442	TCGA-CG-4460	TCGA-CG-5721	TCGA-CG-5723	TCGA-CG-5728	TCGA-CG-5733	TCGA-F1-6874	TCGA-HF-A5NB	TCGA-HU-A4G8	TCGA-HU-A4G9	TCGA-HU-A4GU	TCGA-HU-A4H3	TCGA-R5-A7ZI	TCGA-VQ-A8P2	TCGA-VQ-A8PB	TCGA-VQ-A91E
0.0348533	0.659764	0.03	31.56	45	COL10A1	COL12A1	COL5A2	TCGA-B7-5816	TCGA-BR-4184	TCGA-BR-4280	TCGA-BR-4292	TCGA-BR-4361	TCGA-BR-4362	TCGA-BR-4368	TCGA-BR-6452	TCGA-BR-6852	TCGA-BR-7703	TCGA-BR-8078	TCGA-BR-8081	TCGA-BR-8361	TCGA-BR-8363	TCGA-BR-8368	TCGA-BR-8487	TCGA-BR-8591	TCGA-BR-A4QL	TCGA-CD-A4MG	TCGA-CG-4305	TCGA-CG-4306	TCGA-CG-5721	TCGA-CG-5723	TCGA-CG-5728	TCGA-CG-5733	TCGA-D7-A6EY	TCGA-F1-6177	TCGA-F1-6874	TCGA-F1-A448	TCGA-FP-A4BE	TCGA-HF-7132	TCGA-HU-A4G8	TCGA-HU-A4GN	TCGA-HU-A4GT	TCGA-HU-A4H8	TCGA-MX-A5UJ	TCGA-R5-A7ZI	TCGA-VQ-A8P2	TCGA-VQ-A8PB	TCGA-VQ-A8PO	TCGA-VQ-A8PT	TCGA-VQ-A8PX
0.0376525	1.47143	0.03	17.86	25	COL4A2	COL5A3	COL8A2	TCGA-BR-4184	TCGA-BR-4256	TCGA-BR-4257	TCGA-BR-4280	TCGA-BR-4361	TCGA-BR-4362	TCGA-BR-4370	TCGA-BR-6452	TCGA-BR-8284	TCGA-BR-8487	TCGA-CD-A4MG	TCGA-CG-4306	TCGA-CG-4460	TCGA-CG-5721	TCGA-CG-5726	TCGA-CG-5728	TCGA-D7-A4YV	TCGA-FP-A4BE	TCGA-HF-7132	TCGA-HU-8602	TCGA-HU-A4G8	TCGA-HU-A4GQ	TCGA-HU-A4GT	TCGA-HU-A4GX	TCGA-VQ-A8P2
0.0380371	0.611636	0.03	17.94	25	COL10A1	COL15A1	COL18A1	TCGA-B7-5816	TCGA-BR-4362	TCGA-BR-4368	TCGA-BR-6452	TCGA-BR-6802	TCGA-BR-7703	TCGA-BR-8078	TCGA-BR-8360	TCGA-BR-8363	TCGA-BR-8372	TCGA-BR-8382	TCGA-CG-4442	TCGA-CG-4460	TCGA-CG-5721	TCGA-CG-5723	TCGA-CG-5728	TCGA-CG-5733	TCGA-F1-6874	TCGA-HU-A4G9	TCGA-HU-A4GU	TCGA-R5-A7ZI	TCGA-VQ-A8E3	TCGA-VQ-A8P2	TCGA-VQ-A8PT	TCGA-VQ-A91E
0.0403537	0.63489	0.03	19.31	27	COL11A1	COL17A1		TCGA-B7-A5TI	TCGA-BR-4201	TCGA-BR-4280	TCGA-BR-4292	TCGA-BR-4361	TCGA-BR-6452	TCGA-BR-7707	TCGA-BR-7851	TCGA-BR-8361	TCGA-BR-8372	TCGA-BR-8487	TCGA-CG-4305	TCGA-CG-5726	TCGA-CG-5728	TCGA-D7-A4YY	TCGA-D7-A6EY	TCGA-FP-A4BE	TCGA-HF-A5NB	TCGA-HU-8602	TCGA-HU-A4G9	TCGA-HU-A4GU	TCGA-HU-A4GX	TCGA-R5-A7ZI	TCGA-VQ-A8P2	TCGA-VQ-A8PB	TCGA-VQ-A91K	TCGA-VQ-AA6D
0.0414662	0.666455	0.03	24.88	35	COL11A1	COL4A1	COL4A5	TCGA-B7-A5TJ	TCGA-BR-4184	TCGA-BR-4201	TCGA-BR-4257	TCGA-BR-4361	TCGA-BR-4362	TCGA-BR-4363	TCGA-BR-6452	TCGA-BR-6852	TCGA-BR-7707	TCGA-BR-7851	TCGA-BR-8361	TCGA-BR-8363	TCGA-BR-8372	TCGA-BR-8487	TCGA-BR-8591	TCGA-CD-A4MG	TCGA-CG-4305	TCGA-CG-5723	TCGA-CG-5728	TCGA-D7-A4YY	TCGA-D7-A6EY	TCGA-FP-A4BE	TCGA-HU-8602	TCGA-HU-A4GN	TCGA-HU-A4GU	TCGA-HU-A4GX	TCGA-R5-A7ZI	TCGA-SW-A7EA	TCGA-VQ-A8P2	TCGA-VQ-A8PB	TCGA-VQ-A8PT	TCGA-VQ-A8PX	TCGA-VQ-A91D	TCGA-VQ-A91K
0.041662	0.690735	0.03	35.19	50	COL10A1	COL5A1	COL7A1	TCGA-B7-5816	TCGA-BR-4184	TCGA-BR-4361	TCGA-BR-4362	TCGA-BR-4363	TCGA-BR-4368	TCGA-BR-4370	TCGA-BR-6452	TCGA-BR-6566	TCGA-BR-6802	TCGA-BR-7707	TCGA-BR-8078	TCGA-BR-8081	TCGA-BR-8361	TCGA-BR-8363	TCGA-BR-8372	TCGA-BR-8487	TCGA-BR-8591	TCGA-CD-A4MI	TCGA-CG-4305	TCGA-CG-4306	TCGA-CG-4442	TCGA-CG-4460	TCGA-CG-5721	TCGA-CG-5723	TCGA-CG-5728	TCGA-CG-5733	TCGA-D7-A4YY	TCGA-D7-A6EY	TCGA-FP-A4BE	TCGA-HF-7132	TCGA-HF-A5NB	TCGA-HU-8602	TCGA-HU-A4G9	TCGA-HU-A4GN	TCGA-HU-A4GQ	TCGA-HU-A4GU	TCGA-HU-A4H4	TCGA-HU-A4H8	TCGA-MX-A5UJ	TCGA-R5-A7ZI	TCGA-VQ-A8E3
0.0422512	0.686121	0.03	32.57	47	COL16A1	COL17A1	COL7A1	TCGA-B7-5816	TCGA-B7-A5TI	TCGA-BR-4257	TCGA-BR-4280	TCGA-BR-4292	TCGA-BR-4361	TCGA-BR-4362	TCGA-BR-4368	TCGA-BR-6452	TCGA-BR-6566	TCGA-BR-6802	TCGA-BR-7707	TCGA-BR-7851	TCGA-BR-8081	TCGA-BR-8361	TCGA-BR-8487	TCGA-BR-8591	TCGA-CD-A4MI	TCGA-CD-A4MJ	TCGA-CG-4305	TCGA-CG-4306	TCGA-CG-4442	TCGA-CG-4460	TCGA-CG-5721	TCGA-CG-5723	TCGA-CG-5726	TCGA-CG-5728	TCGA-D7-A4YY	TCGA-D7-A6EY	TCGA-FP-A4BE	TCGA-HF-7132	TCGA-HF-A5NB	TCGA-HU-8602	TCGA-HU-A4G8	TCGA-HU-A4G9	TCGA-HU-A4GU	TCGA-HU-A4GX	TCGA-HU-A4H8	TCGA-MX-A5UJ	TCGA-VQ-A8P2	TCGA-VQ-A8PO	TCGA-VQ-A8PP
0.0454422	1.45767	0.03	18.27	26	COL1A1	COL5A3	COL8A1	TCGA-B7-A5TI	TCGA-BR-4184	TCGA-BR-4256	TCGA-BR-4370	TCGA-BR-6452	TCGA-BR-8078	TCGA-BR-8284	TCGA-BR-8372	TCGA-BR-8382	TCGA-BR-8487	TCGA-BR-A4QL	TCGA-CD-A4MG	TCGA-CG-4306	TCGA-CG-4460	TCGA-D7-A4YV	TCGA-D7-A4YY	TCGA-F1-6874	TCGA-FP-A4BE	TCGA-HU-8602	TCGA-HU-A4GQ	TCGA-HU-A4GX	TCGA-HU-A4H8	TCGA-RD-A8NB	TCGA-VQ-A8P2	TCGA-VQ-A8PP	TCGA-VQ-AA6D
0.0465112	1.43949	0.03	17.81	25	COL4A2	COL5A3	COL8A1	TCGA-BR-4184	TCGA-BR-4256	TCGA-BR-4257	TCGA-BR-4280	TCGA-BR-4370	TCGA-BR-6452	TCGA-BR-8284	TCGA-BR-8382	TCGA-BR-8487	TCGA-CD-A4MG	TCGA-CG-4306	TCGA-CG-5721	TCGA-CG-5726	TCGA-CG-5728	TCGA-D7-A4YV	TCGA-D7-A4YY	TCGA-FP-A4BE	TCGA-HF-7132	TCGA-HU-8602	TCGA-HU-A4G8	TCGA-HU-A4GQ	TCGA-HU-A4GT	TCGA-HU-A4GX	TCGA-VQ-A8P2	TCGA-VQ-A8PP
0.00658857	1.6371	0.04	16.24	23	COL5A3	COL6A2		TCGA-BR-4184	TCGA-BR-4256	TCGA-BR-4362	TCGA-BR-6452	TCGA-BR-8284	TCGA-BR-8361	TCGA-BR-8368	TCGA-CD-A4MG	TCGA-CD-A4MI	TCGA-CG-4305	TCGA-CG-4306	TCGA-CG-5721	TCGA-D7-A4YV	TCGA-F1-6177	TCGA-FP-A4BE	TCGA-HF-7132	TCGA-HJ-7597	TCGA-HU-A4GQ	TCGA-HU-A4GX	TCGA-SW-A7EA	TCGA-VQ-A8E3	TCGA-VQ-A8P2	TCGA-VQ-A91D
0.0173292	1.53512	0.04	17.74	25	COL27A1	COL5A3		TCGA-BR-4184	TCGA-BR-4256	TCGA-BR-4257	TCGA-BR-4362	TCGA-BR-6852	TCGA-BR-7851	TCGA-BR-8078	TCGA-BR-8284	TCGA-BR-8361	TCGA-BR-8487	TCGA-BR-A4QL	TCGA-CD-A4MG	TCGA-CG-4306	TCGA-CG-5723	TCGA-D7-A4YV	TCGA-D7-A6EY	TCGA-F1-A448	TCGA-FP-A4BE	TCGA-HJ-7597	TCGA-HU-A4GQ	TCGA-HU-A4GU	TCGA-HU-A4GX	TCGA-HU-A4H4	TCGA-VQ-A8P2	TCGA-VQ-A91D
0.0195618	0.625127	0.04	22.71	32	COL11A1	COL18A1	COL6A1	TCGA-B7-5816	TCGA-BR-4201	TCGA-BR-4361	TCGA-BR-4362	TCGA-BR-6452	TCGA-BR-6802	TCGA-BR-7851	TCGA-BR-8361	TCGA-BR-8372	TCGA-BR-8382	TCGA-BR-8487	TCGA-CD-A4MI	TCGA-CG-4305	TCGA-CG-4460	TCGA-CG-5723	TCGA-D7-A4YY	TCGA-D7-A6EY	TCGA-F1-6874	TCGA-FP-A4BE	TCGA-HF-A5NB	TCGA-HU-8602	TCGA-HU-A4G8	TCGA-HU-A4G9	TCGA-HU-A4GU	TCGA-HU-A4GX	TCGA-HU-A4H3	TCGA-R5-A7ZI	TCGA-VQ-A8E3	TCGA-VQ-A8P2	TCGA-VQ-A8PB	TCGA-VQ-A8PT	TCGA-VQ-A91K
0.0226132	1.50596	0.04	18.04	25	COL1A2	COL3A1	COL5A3	TCGA-BR-4184	TCGA-BR-4256	TCGA-BR-4257	TCGA-BR-4280	TCGA-BR-4361	TCGA-BR-4370	TCGA-BR-6566	TCGA-BR-8081	TCGA-BR-8284	TCGA-BR-8363	TCGA-CD-A4MG	TCGA-CD-A4MJ	TCGA-CG-4306	TCGA-CG-4460	TCGA-CG-5721	TCGA-CG-5726	TCGA-CG-5733	TCGA-D7-A4YV	TCGA-HF-A5NB	TCGA-HU-A4GN	TCGA-HU-A4GQ	TCGA-HU-A4GX	TCGA-R5-A7ZI	TCGA-VQ-A8P2	TCGA-VQ-A91K
0.0371564	0.665116	0.04	27.54	39	COL6A1	COL7A1		TCGA-B7-5816	TCGA-BR-4361	TCGA-BR-4362	TCGA-BR-4368	TCGA-BR-6452	TCGA-BR-6566	TCGA-BR-6802	TCGA-BR-7707	TCGA-BR-8081	TCGA-BR-8361	TCGA-BR-8382	TCGA-BR-8487	TCGA-BR-8591	TCGA-CD-A4MI	TCGA-CG-4305	TCGA-CG-4306	TCGA-CG-4442	TCGA-CG-4460	TCGA-CG-5721	TCGA-CG-5723	TCGA-D7-A4YY	TCGA-D7-A6EY	TCGA-FP-A4BE	TCGA-HF-7132	TCGA-HF-A5NB	TCGA-HU-8602	TCGA-HU-A4G8	TCGA-HU-A4G9	TCGA-HU-A4GU	TCGA-HU-A4H3	TCGA-HU-A4H8	TCGA-MX-A5UJ	TCGA-VQ-A8P2	TCGA-VQ-A8PB	TCGA-VQ-A8PO	TCGA-VQ-A8PP	TCGA-VQ-A91D	TCGA-VQ-A91E	TCGA-VQ-AA6D
0.0383035	0.631857	0.04	18.48	26	COL17A1	COL6A1	COL8A2	TCGA-B7-5816	TCGA-B7-A5TI	TCGA-BR-4280	TCGA-BR-4292	TCGA-BR-4361	TCGA-BR-4362	TCGA-BR-6452	TCGA-BR-6802	TCGA-BR-7707	TCGA-BR-8361	TCGA-BR-8382	TCGA-BR-8487	TCGA-CD-A4MI	TCGA-CG-4460	TCGA-CG-5723	TCGA-CG-5726	TCGA-CG-5728	TCGA-HF-A5NB	TCGA-HU-8602	TCGA-HU-A4G8	TCGA-HU-A4G9	TCGA-HU-A4GX	TCGA-HU-A4H3	TCGA-VQ-A8P2	TCGA-VQ-A8PB	TCGA-VQ-AA6D
0.0392316	0.633859	0.04	21.1	30	COL1A1	COL5A2	COL8A2	TCGA-B7-A5TI	TCGA-BR-4184	TCGA-BR-4361	TCGA-BR-4362	TCGA-BR-6452	TCGA-BR-6852	TCGA-BR-7703	TCGA-BR-8078	TCGA-BR-8081	TCGA-BR-8368	TCGA-BR-8372	TCGA-BR-8487	TCGA-BR-8591	TCGA-BR-A4QL	TCGA-CD-A4MG	TCGA-CG-4460	TCGA-CG-5723	TCGA-F1-6874	TCGA-FP-A4BE	TCGA-HU-8602	TCGA-HU-A4G8	TCGA-HU-A4GT	TCGA-HU-A4H8	TCGA-MX-A5UJ	TCGA-RD-A8NB	TCGA-VQ-A8P2	TCGA-VQ-A8PT	TCGA-VQ-A91K	TCGA-VQ-A924	TCGA-VQ-AA6D
0.0237773	0.560896	0.05	17.77	25	COL15A1	COL6A1	COL8A2	TCGA-B7-5816	TCGA-BR-4361	TCGA-BR-4362	TCGA-BR-4368	TCGA-BR-6802	TCGA-BR-7703	TCGA-BR-8360	TCGA-BR-8372	TCGA-BR-8382	TCGA-BR-8487	TCGA-CD-A4MI	TCGA-CG-4442	TCGA-CG-4460	TCGA-CG-5721	TCGA-CG-5723	TCGA-CG-5728	TCGA-F1-6874	TCGA-HF-A5NB	TCGA-HU-8602	TCGA-HU-A4G8	TCGA-HU-A4G9	TCGA-HU-A4GU	TCGA-HU-A4H3	TCGA-VQ-A8P2	TCGA-VQ-A8PB
0.0260861	1.49309	0.05	19.87	28	COL4A2	COL6A2		TCGA-BR-4184	TCGA-BR-4257	TCGA-BR-4280	TCGA-BR-4362	TCGA-BR-4370	TCGA-BR-6452	TCGA-BR-8284	TCGA-BR-8361	TCGA-BR-8368	TCGA-CD-A4MG	TCGA-CD-A4MI	TCGA-CG-4305	TCGA-CG-4306	TCGA-CG-5721	TCGA-CG-5726	TCGA-CG-5728	TCGA-F1-6177	TCGA-FP-A4BE	TCGA-HF-7132	TCGA-HJ-7597	TCGA-HU-A4G8	TCGA-HU-A4GQ	TCGA-HU-A4GT	TCGA-HU-A4GX	TCGA-SW-A7EA	TCGA-VQ-A8E3	TCGA-VQ-A8P2	TCGA-VQ-A91D
0.0285047	0.616283	0.05	19.23	27	COL10A1	COL18A1	COL5A2	TCGA-B7-5816	TCGA-BR-4361	TCGA-BR-4362	TCGA-BR-6452	TCGA-BR-6852	TCGA-BR-7703	TCGA-BR-8078	TCGA-BR-8081	TCGA-BR-8363	TCGA-BR-8368	TCGA-BR-8591	TCGA-CD-A4MG	TCGA-CG-4460	TCGA-CG-5723	TCGA-CG-5733	TCGA-F1-6874	TCGA-HU-A4G8	TCGA-HU-A4G9	TCGA-HU-A4GT	TCGA-MX-A5UJ	TCGA-R5-A7ZI	TCGA-VQ-A8E3	TCGA-VQ-A8P2	TCGA-VQ-A8PT	TCGA-VQ-A91E	TCGA-VQ-A91K	TCGA-VQ-A924
0.0338624	0.640541	0.05	21.87	31	COL15A1	COL4A5	COL6A1	TCGA-B7-5816	TCGA-B7-A5TJ	TCGA-BR-4368	TCGA-BR-6452	TCGA-BR-6802	TCGA-BR-7703	TCGA-BR-7707	TCGA-BR-8360	TCGA-BR-8363	TCGA-BR-8372	TCGA-BR-8382	TCGA-BR-8591	TCGA-CD-A4MG	TCGA-CD-A4MI	TCGA-CG-4442	TCGA-CG-4460	TCGA-CG-5721	TCGA-CG-5723	TCGA-CG-5728	TCGA-D7-A6EY	TCGA-F1-6874	TCGA-HF-A5NB	TCGA-HU-8602	TCGA-HU-A4G8	TCGA-HU-A4G9	TCGA-HU-A4GN	TCGA-HU-A4GU	TCGA-HU-A4H3	TCGA-SW-A7EA	TCGA-VQ-A8P2	TCGA-VQ-A8PB
0.0488697	0.697187	0.05	32.85	47	COL10A1	COL16A1	COL7A1	TCGA-B7-5816	TCGA-BR-4257	TCGA-BR-4280	TCGA-BR-4361	TCGA-BR-4362	TCGA-BR-4368	TCGA-BR-6452	TCGA-BR-6566	TCGA-BR-6802	TCGA-BR-7707	TCGA-BR-7851	TCGA-BR-8078	TCGA-BR-8081	TCGA-BR-8361	TCGA-BR-8363	TCGA-BR-8487	TCGA-BR-8591	TCGA-CD-A4MI	TCGA-CD-A4MJ	TCGA-CG-4305	TCGA-CG-4306	TCGA-CG-4442	TCGA-CG-4460	TCGA-CG-5721	TCGA-CG-5723	TCGA-CG-5728	TCGA-CG-5733	TCGA-D7-A4YY	TCGA-D7-A6EY	TCGA-FP-A4BE	TCGA-HF-7132	TCGA-HF-A5NB	TCGA-HU-8602	TCGA-HU-A4G8	TCGA-HU-A4G9	TCGA-HU-A4GU	TCGA-HU-A4H8	TCGA-MX-A5UJ	TCGA-R5-A7ZI	TCGA-VQ-A8P2	TCGA-VQ-A8PO	TCGA-VQ-A8PP
[truncated: 8 more columns]

## Sheet: Missense_MSIH
p	HR	q	Mean_Patients_Q	Patients	Genes			Cases
0.0261247	1.52641	0	14.09	20	COL14A1	COL15A1		TCGA-BR-4184	TCGA-BR-4257	TCGA-BR-4361	TCGA-BR-4368	TCGA-BR-7703	TCGA-BR-7851	TCGA-BR-8360	TCGA-BR-8382	TCGA-CD-A4MG	TCGA-CG-4460	TCGA-CG-5721	TCGA-CG-5728	TCGA-F1-6177	TCGA-F1-6874	TCGA-HF-A5NB	TCGA-HU-A4GQ	TCGA-HU-A4GU	TCGA-VQ-A8P2	TCGA-VQ-A8PP	TCGA-VQ-A91D
0.00152657	1.81941	0	10.81	16	COL14A1	COL18A1		TCGA-BR-4184	TCGA-BR-4257	TCGA-BR-4361	TCGA-BR-4362	TCGA-BR-6452	TCGA-BR-7851	TCGA-CD-A4MG	TCGA-CG-4460	TCGA-F1-6177	TCGA-F1-6874	TCGA-HF-A5NB	TCGA-HU-A4GQ	TCGA-VQ-A8E3	TCGA-VQ-A8P2	TCGA-VQ-A8PP	TCGA-VQ-A91D
0.000189256	1.91835	0	15.33	22	COL14A1	COL1A2		TCGA-BR-4184	TCGA-BR-4257	TCGA-BR-4280	TCGA-BR-4361	TCGA-BR-4370	TCGA-BR-6566	TCGA-BR-7851	TCGA-BR-8081	TCGA-BR-8363	TCGA-CD-A4MG	TCGA-CG-4306	TCGA-CG-4460	TCGA-CG-5721	TCGA-CG-5726	TCGA-CG-5733	TCGA-F1-6177	TCGA-HF-A5NB	TCGA-HU-A4GQ	TCGA-VQ-A8P2	TCGA-VQ-A8PP	TCGA-VQ-A91D	TCGA-VQ-A91K
0.00284907	1.70355	0	12.34	18	COL14A1	COL4A2		TCGA-BR-4184	TCGA-BR-4257	TCGA-BR-4361	TCGA-BR-7851	TCGA-BR-8284	TCGA-CD-A4MG	TCGA-CG-4306	TCGA-CG-4460	TCGA-CG-5726	TCGA-CG-5728	TCGA-F1-6177	TCGA-FP-A4BE	TCGA-HF-7132	TCGA-HF-A5NB	TCGA-HU-A4GQ	TCGA-VQ-A8P2	TCGA-VQ-A8PP	TCGA-VQ-A91D
0.000147002	2.02825	0	9.24	14	COL14A1	COL5A3		TCGA-BR-4184	TCGA-BR-4257	TCGA-BR-4361	TCGA-BR-7851	TCGA-CD-A4MG	TCGA-CG-4460	TCGA-D7-A4YV	TCGA-F1-6177	TCGA-HF-A5NB	TCGA-HU-A4GQ	TCGA-HU-A4GX	TCGA-VQ-A8P2	TCGA-VQ-A8PP	TCGA-VQ-A91D
0.00226478	1.77466	0	10.07	15	COL14A1	COL8A1		TCGA-BR-4184	TCGA-BR-4257	TCGA-BR-4361	TCGA-BR-7851	TCGA-BR-8382	TCGA-CD-A4MG	TCGA-CG-4460	TCGA-D7-A4YY	TCGA-F1-6177	TCGA-HF-A5NB	TCGA-HU-8602	TCGA-HU-A4GQ	TCGA-VQ-A8P2	TCGA-VQ-A8PP	TCGA-VQ-A91D
0.00653871	0.555404	0	22.63	32	COL16A1	COL7A1		TCGA-BR-4257	TCGA-BR-4368	TCGA-BR-6452	TCGA-BR-6566	TCGA-BR-6802	TCGA-BR-7707	TCGA-BR-7851	TCGA-BR-8081	TCGA-BR-8361	TCGA-BR-8591	TCGA-CD-A4MI	TCGA-CD-A4MJ	TCGA-CG-4305	TCGA-CG-4306	TCGA-CG-4442	TCGA-CG-4460	TCGA-CG-5721	TCGA-CG-5723	TCGA-CG-5728	TCGA-FP-A4BE	TCGA-HF-7132	TCGA-HF-A5NB	TCGA-HU-8602	TCGA-HU-A4G8	TCGA-HU-A4G9	TCGA-HU-A4GU	TCGA-VQ-A8P2	TCGA-VQ-A8PO	TCGA-VQ-A8PT	TCGA-VQ-A91E	TCGA-VQ-A91K	TCGA-VQ-AA6D
0.0164399	0.505817	0	14.77	21	COL17A1	COL5A2		TCGA-B7-A5TI	TCGA-BR-4280	TCGA-BR-4292	TCGA-BR-4361	TCGA-BR-6452	TCGA-BR-7707	TCGA-BR-8081	TCGA-BR-8361	TCGA-BR-8487	TCGA-BR-8591	TCGA-CD-A4MG	TCGA-CG-5723	TCGA-CG-5728	TCGA-HF-A5NB	TCGA-HU-A4G8	TCGA-HU-A4GT	TCGA-HU-A4GX	TCGA-MX-A5UJ	TCGA-VQ-A8PT	TCGA-VQ-A91K	TCGA-VQ-A924
0.00744634	0.511649	0	19.77	28	COL3A1	COL7A1		TCGA-BR-4361	TCGA-BR-4368	TCGA-BR-6452	TCGA-BR-6566	TCGA-BR-6802	TCGA-BR-7707	TCGA-BR-8081	TCGA-BR-8361	TCGA-BR-8591	TCGA-CD-A4MI	TCGA-CD-A4MJ	TCGA-CG-4305	TCGA-CG-4306	TCGA-CG-4442	TCGA-CG-4460	TCGA-CG-5721	TCGA-CG-5723	TCGA-FP-A4BE	TCGA-HF-7132	TCGA-HF-A5NB	TCGA-HU-8602	TCGA-HU-A4GU	TCGA-HU-A4GX	TCGA-VQ-A8P2	TCGA-VQ-A8PO	TCGA-VQ-A91E	TCGA-VQ-A91K	TCGA-VQ-AA6D
0.0404825	1.44786	0.01	25.31	36	COL12A1	COL14A1		TCGA-BR-4184	TCGA-BR-4257	TCGA-BR-4280	TCGA-BR-4292	TCGA-BR-4361	TCGA-BR-4368	TCGA-BR-6452	TCGA-BR-7851	TCGA-BR-8361	TCGA-BR-8591	TCGA-BR-A4QL	TCGA-CD-A4MG	TCGA-CG-4305	TCGA-CG-4306	TCGA-CG-4460	TCGA-CG-5721	TCGA-CG-5733	TCGA-D7-A6EY	TCGA-F1-6177	TCGA-F1-6874	TCGA-F1-A448	TCGA-FP-A4BE	TCGA-HF-7132	TCGA-HF-A5NB	TCGA-HU-A4GN	TCGA-HU-A4GQ	TCGA-HU-A4GT	TCGA-HU-A4H8	TCGA-MX-A5UJ	TCGA-VQ-A8P2	TCGA-VQ-A8PB	TCGA-VQ-A8PO	TCGA-VQ-A8PP	TCGA-VQ-A8PX	TCGA-VQ-A91D	TCGA-VQ-A924
0.0142027	1.61087	0.01	10.29	16	COL14A1	COL3A1		TCGA-BR-4184	TCGA-BR-4257	TCGA-BR-4361	TCGA-BR-7851	TCGA-CD-A4MG	TCGA-CD-A4MJ	TCGA-CG-4460	TCGA-CG-5721	TCGA-F1-6177	TCGA-HF-A5NB	TCGA-HU-A4GQ	TCGA-HU-A4GX	TCGA-VQ-A8P2	TCGA-VQ-A8PP	TCGA-VQ-A91D	TCGA-VQ-A91K
0.000327886	1.96186	0.01	10.05	15	COL14A1	COL9A2		TCGA-BR-4184	TCGA-BR-4257	TCGA-BR-4361	TCGA-BR-7851	TCGA-CD-A4MG	TCGA-CG-4306	TCGA-CG-4460	TCGA-F1-6177	TCGA-HF-A5NB	TCGA-HU-A4G8	TCGA-HU-A4GQ	TCGA-MX-A5UJ	TCGA-VQ-A8P2	TCGA-VQ-A8PP	TCGA-VQ-A91D
0.00835018	0.542283	0.01	20.41	29	COL15A1	COL7A1		TCGA-BR-4368	TCGA-BR-6452	TCGA-BR-6566	TCGA-BR-6802	TCGA-BR-7703	TCGA-BR-7707	TCGA-BR-8081	TCGA-BR-8360	TCGA-BR-8361	TCGA-BR-8382	TCGA-BR-8591	TCGA-CD-A4MI	TCGA-CG-4305	TCGA-CG-4306	TCGA-CG-4442	TCGA-CG-4460	TCGA-CG-5721	TCGA-CG-5723	TCGA-CG-5728	TCGA-F1-6874	TCGA-FP-A4BE	TCGA-HF-7132	TCGA-HF-A5NB	TCGA-HU-8602	TCGA-HU-A4GU	TCGA-VQ-A8P2	TCGA-VQ-A8PO	TCGA-VQ-A91E	TCGA-VQ-AA6D
0.0382245	0.612265	0.01	15.22	22	COL11A1	COL16A1	COL6A5		TCGA-BR-4201	TCGA-BR-4257	TCGA-BR-4361	TCGA-BR-6452	TCGA-BR-7851	TCGA-BR-8361	TCGA-BR-8372	TCGA-CD-A4MJ	TCGA-CG-4305	TCGA-CG-5723	TCGA-CG-5728	TCGA-D7-A4YY	TCGA-D7-A6EY	TCGA-FP-A4BE	TCGA-HU-8602	TCGA-HU-A4G8	TCGA-HU-A4G9	TCGA-HU-A4GX	TCGA-VQ-A8P2	TCGA-VQ-A8PB	TCGA-VQ-A8PT	TCGA-VQ-A91K
0.0341519	0.578235	0.01	14.77	21	COL15A1	COL3A1	COL6A1		TCGA-B7-5816	TCGA-BR-4361	TCGA-BR-4368	TCGA-BR-6802	TCGA-BR-7703	TCGA-BR-8360	TCGA-BR-8382	TCGA-CD-A4MI	TCGA-CD-A4MJ	TCGA-CG-4460	TCGA-CG-5721	TCGA-CG-5723	TCGA-CG-5728	TCGA-F1-6874	TCGA-HF-A5NB	TCGA-HU-A4GU	TCGA-HU-A4GX	TCGA-HU-A4H3	TCGA-VQ-A8P2	TCGA-VQ-A8PB	TCGA-VQ-A91K
0.0280389	0.533791	0.01	12.73	19	COL16A1	COL17A1	COL6A5		TCGA-B7-A5TI	TCGA-BR-4257	TCGA-BR-4280	TCGA-BR-4292	TCGA-BR-6452	TCGA-BR-7707	TCGA-BR-7851	TCGA-BR-8361	TCGA-BR-8487	TCGA-CD-A4MJ	TCGA-CG-5723	TCGA-CG-5728	TCGA-HF-A5NB	TCGA-HU-A4G8	TCGA-HU-A4G9	TCGA-HU-A4GX	TCGA-VQ-A8P2	TCGA-VQ-A8PT	TCGA-VQ-A91K
0.0369419	0.645538	0.01	22.06	31	COL16A1	COL27A1	COL4A5		TCGA-B7-A5TJ	TCGA-BR-4184	TCGA-BR-4257	TCGA-BR-4362	TCGA-BR-6452	TCGA-BR-6852	TCGA-BR-7707	TCGA-BR-7851	TCGA-BR-8078	TCGA-BR-8361	TCGA-BR-8487	TCGA-BR-8591	TCGA-BR-A4QL	TCGA-CD-A4MG	TCGA-CD-A4MJ	TCGA-CG-5723	TCGA-CG-5728	TCGA-D7-A6EY	TCGA-F1-A448	TCGA-FP-A4BE	TCGA-HJ-7597	TCGA-HU-8602	TCGA-HU-A4G8	TCGA-HU-A4G9	TCGA-HU-A4GN	TCGA-HU-A4GU	TCGA-HU-A4H4	TCGA-SW-A7EA	TCGA-VQ-A8P2	TCGA-VQ-A8PT	TCGA-VQ-A91K
0.00955007	1.62549	0.02	10.59	16	COL10A1	COL14A1		TCGA-B7-5816	TCGA-BR-4184	TCGA-BR-4257	TCGA-BR-4361	TCGA-BR-7851	TCGA-BR-8363	TCGA-CD-A4MG	TCGA-CG-4460	TCGA-F1-6177	TCGA-HF-A5NB	TCGA-HU-A4GQ	TCGA-R5-A7ZI	TCGA-VQ-A8P2	TCGA-VQ-A8PP	TCGA-VQ-A91D	TCGA-VQ-A91E
0.0322915	0.647462	0.02	23.24	33	COL11A1	COL7A1		TCGA-BR-4201	TCGA-BR-4361	TCGA-BR-4368	TCGA-BR-6452	TCGA-BR-6566	TCGA-BR-6802	TCGA-BR-7707	TCGA-BR-7851	TCGA-BR-8081	TCGA-BR-8361	TCGA-BR-8372	TCGA-BR-8591	TCGA-CD-A4MI	TCGA-CG-4305	TCGA-CG-4306	TCGA-CG-4442	TCGA-CG-4460	TCGA-CG-5721	TCGA-CG-5723	TCGA-D7-A4YY	TCGA-D7-A6EY	TCGA-FP-A4BE	TCGA-HF-7132	TCGA-HF-A5NB	TCGA-HU-8602	TCGA-HU-A4GU	TCGA-HU-A4GX	TCGA-VQ-A8P2	TCGA-VQ-A8PB	TCGA-VQ-A8PO	TCGA-VQ-A91E	TCGA-VQ-A91K	TCGA-VQ-AA6D
0.0180627	1.56636	0.02	14.65	21	COL14A1	COL1A1		TCGA-B7-A5TI	TCGA-BR-4184	TCGA-BR-4257	TCGA-BR-4361	TCGA-BR-6452	TCGA-BR-7851	TCGA-BR-8078	TCGA-BR-8372	TCGA-BR-8487	TCGA-BR-A4QL	TCGA-CD-A4MG	TCGA-CG-4460	TCGA-F1-6177	TCGA-FP-A4BE	TCGA-HF-A5NB	TCGA-HU-A4GQ	TCGA-HU-A4H8	TCGA-RD-A8NB	TCGA-VQ-A8P2	TCGA-VQ-A8PP	TCGA-VQ-A91D
0.000143012	2.05254	0.02	7.34	12	COL14A1	COL8A2		TCGA-BR-4184	TCGA-BR-4257	TCGA-BR-4361	TCGA-BR-7851	TCGA-CD-A4MG	TCGA-CG-4460	TCGA-F1-6177	TCGA-HF-A5NB	TCGA-HU-A4GQ	TCGA-VQ-A8P2	TCGA-VQ-A8PP	TCGA-VQ-A91D
0.018631	0.576865	0.02	21.03	30	COL17A1	COL7A1		TCGA-B7-A5TI	TCGA-BR-4280	TCGA-BR-4292	TCGA-BR-4368	TCGA-BR-6452	TCGA-BR-6566	TCGA-BR-6802	TCGA-BR-7707	TCGA-BR-8081	TCGA-BR-8361	TCGA-BR-8487	TCGA-BR-8591	TCGA-CD-A4MI	TCGA-CG-4305	TCGA-CG-4306	TCGA-CG-4442	TCGA-CG-4460	TCGA-CG-5721	TCGA-CG-5723	TCGA-CG-5728	TCGA-FP-A4BE	TCGA-HF-7132	TCGA-HF-A5NB	TCGA-HU-8602	TCGA-HU-A4GU	TCGA-HU-A4GX	TCGA-VQ-A8P2	TCGA-VQ-A8PO	TCGA-VQ-A91E	TCGA-VQ-AA6D
0.0409825	0.616401	0.02	18.72	27	COL18A1	COL7A1		TCGA-BR-4362	TCGA-BR-4368	TCGA-BR-6452	TCGA-BR-6566	TCGA-BR-6802	TCGA-BR-7707	TCGA-BR-8081	TCGA-BR-8361	TCGA-BR-8591	TCGA-CD-A4MI	TCGA-CG-4305	TCGA-CG-4306	TCGA-CG-4442	TCGA-CG-4460	TCGA-CG-5721	TCGA-CG-5723	TCGA-F1-6874	TCGA-FP-A4BE	TCGA-HF-7132	TCGA-HF-A5NB	TCGA-HU-8602	TCGA-HU-A4GU	TCGA-VQ-A8E3	TCGA-VQ-A8P2	TCGA-VQ-A8PO	TCGA-VQ-A91E	TCGA-VQ-AA6D
0.0139238	1.61119	0.02	11.79	17	COL1A2	COL5A3		TCGA-BR-4184	TCGA-BR-4280	TCGA-BR-4361	TCGA-BR-4370	TCGA-BR-6566	TCGA-BR-8081	TCGA-BR-8363	TCGA-CD-A4MG	TCGA-CG-4306	TCGA-CG-5721	TCGA-CG-5726	TCGA-CG-5733	TCGA-D7-A4YV	TCGA-HF-A5NB	TCGA-HU-A4GQ	TCGA-HU-A4GX	TCGA-VQ-A91K
0.0257097	1.50029	0.02	16.31	23	COL4A2	COL6A2		TCGA-BR-4184	TCGA-BR-4257	TCGA-BR-4362	TCGA-BR-6452	TCGA-BR-8284	TCGA-BR-8361	TCGA-BR-8368	TCGA-CD-A4MG	TCGA-CD-A4MI	TCGA-CG-4305	TCGA-CG-4306	TCGA-CG-5721	TCGA-CG-5726	TCGA-CG-5728	TCGA-F1-6177	TCGA-FP-A4BE	TCGA-HF-7132	TCGA-HJ-7597	TCGA-HU-A4GQ	TCGA-SW-A7EA	TCGA-VQ-A8E3	TCGA-VQ-A8P2	TCGA-VQ-A91D
0.0240047	0.634342	0.02	24.74	35	COL5A1	COL7A1		TCGA-BR-4184	TCGA-BR-4361	TCGA-BR-4363	TCGA-BR-4368	TCGA-BR-6452	TCGA-BR-6566	TCGA-BR-6802	TCGA-BR-7707	TCGA-BR-8081	TCGA-BR-8361	TCGA-BR-8372	TCGA-BR-8591	TCGA-CD-A4MI	TCGA-CG-4305	TCGA-CG-4306	TCGA-CG-4442	TCGA-CG-4460	TCGA-CG-5721	TCGA-CG-5723	TCGA-CG-5728	TCGA-FP-A4BE	TCGA-HF-7132	TCGA-HF-A5NB	TCGA-HU-8602	TCGA-HU-A4GN	TCGA-HU-A4GQ	TCGA-HU-A4GU	TCGA-HU-A4H4	TCGA-VQ-A8E3	TCGA-VQ-A8P2	TCGA-VQ-A8PO	TCGA-VQ-A91E	TCGA-VQ-A91K	TCGA-VQ-A924	TCGA-VQ-AA6D
0.0343012	0.640701	0.02	20.1	28	COL11A1	COL16A1	COL5A2		TCGA-BR-4201	TCGA-BR-4257	TCGA-BR-4361	TCGA-BR-6452	TCGA-BR-7851	TCGA-BR-8081	TCGA-BR-8361	TCGA-BR-8372	TCGA-BR-8591	TCGA-CD-A4MG	TCGA-CD-A4MJ	TCGA-CG-4305	TCGA-CG-5723	TCGA-CG-5728	TCGA-D7-A4YY	TCGA-D7-A6EY	TCGA-FP-A4BE	TCGA-HU-8602	TCGA-HU-A4G8	TCGA-HU-A4G9	TCGA-HU-A4GT	TCGA-HU-A4GX	TCGA-MX-A5UJ	TCGA-VQ-A8P2	TCGA-VQ-A8PB	TCGA-VQ-A8PT	TCGA-VQ-A91K	TCGA-VQ-A924
0.0452863	0.641179	0.02	18.47	26	COL15A1	COL4A5	COL6A1		TCGA-B7-5816	TCGA-B7-A5TJ	TCGA-BR-4368	TCGA-BR-6452	TCGA-BR-6802	TCGA-BR-7703	TCGA-BR-7707	TCGA-BR-8360	TCGA-BR-8382	TCGA-BR-8591	TCGA-CD-A4MG	TCGA-CD-A4MI	TCGA-CG-4460	TCGA-CG-5721	TCGA-CG-5723	TCGA-CG-5728	TCGA-D7-A6EY	TCGA-F1-6874	TCGA-HF-A5NB	TCGA-HU-8602	TCGA-HU-A4GN	TCGA-HU-A4GU	TCGA-HU-A4H3	TCGA-SW-A7EA	TCGA-VQ-A8P2	TCGA-VQ-A8PB
0.0321622	1.48054	0.03	16.9	24	COL14A1	COL6A2		TCGA-BR-4184	TCGA-BR-4257	TCGA-BR-4361	TCGA-BR-4362	TCGA-BR-6452	TCGA-BR-7851	TCGA-BR-8361	TCGA-BR-8368	TCGA-CD-A4MG	TCGA-CD-A4MI	TCGA-CG-4305	TCGA-CG-4460	TCGA-CG-5721	TCGA-F1-6177	TCGA-FP-A4BE	TCGA-HF-7132	TCGA-HF-A5NB	TCGA-HJ-7597	TCGA-HU-A4GQ	TCGA-SW-A7EA	TCGA-VQ-A8E3	TCGA-VQ-A8P2	TCGA-VQ-A8PP	TCGA-VQ-A91D
0.013521	0.582888	0.03	22.65	32	COL5A2	COL7A1		TCGA-BR-4361	TCGA-BR-4368	TCGA-BR-6452	TCGA-BR-6566	TCGA-BR-6802	TCGA-BR-7707	TCGA-BR-8081	TCGA-BR-8361	TCGA-BR-8591	TCGA-CD-A4MG	TCGA-CD-A4MI	TCGA-CG-4305	TCGA-CG-4306	TCGA-CG-4442	TCGA-CG-4460	TCGA-CG-5721	TCGA-CG-5723	TCGA-FP-A4BE	TCGA-HF-7132	TCGA-HF-A5NB	TCGA-HU-8602	TCGA-HU-A4G8	TCGA-HU-A4GT	TCGA-HU-A4GU	TCGA-MX-A5UJ	TCGA-VQ-A8P2	TCGA-VQ-A8PO	TCGA-VQ-A8PT	TCGA-VQ-A91E	TCGA-VQ-A91K	TCGA-VQ-A924	TCGA-VQ-AA6D
0.0258517	0.56526	0.03	17.62	25	COL7A1	COL8A2		TCGA-BR-4361	TCGA-BR-4368	TCGA-BR-6452	TCGA-BR-6566	TCGA-BR-6802	TCGA-BR-7707	TCGA-BR-8081	TCGA-BR-8361	TCGA-BR-8591	TCGA-CD-A4MI	TCGA-CG-4305	TCGA-CG-4306	TCGA-CG-4442	TCGA-CG-4460	TCGA-CG-5721	TCGA-CG-5723	TCGA-FP-A4BE	TCGA-HF-7132	TCGA-HF-A5NB	TCGA-HU-8602	TCGA-HU-A4GU	TCGA-VQ-A8P2	TCGA-VQ-A8PO	TCGA-VQ-A91E	TCGA-VQ-AA6D
0.0447166	0.675626	0.03	21.46	31	COL11A1	COL5A2	COL6A1		TCGA-B7-5816	TCGA-BR-4201	TCGA-BR-4361	TCGA-BR-6452	TCGA-BR-6802	TCGA-BR-7851	TCGA-BR-8081	TCGA-BR-8361	TCGA-BR-8372	TCGA-BR-8382	TCGA-BR-8591	TCGA-CD-A4MG	TCGA-CD-A4MI	TCGA-CG-4305	TCGA-CG-4460	TCGA-CG-5723	TCGA-D7-A4YY	TCGA-D7-A6EY	TCGA-FP-A4BE	TCGA-HF-A5NB	TCGA-HU-8602	TCGA-HU-A4G8	TCGA-HU-A4GT	TCGA-HU-A4GX	TCGA-HU-A4H3	TCGA-MX-A5UJ	TCGA-VQ-A8P2	TCGA-VQ-A8PB	TCGA-VQ-A8PT	TCGA-VQ-A91K	TCGA-VQ-A924
0.0227848	1.554	0.04	9.14	14	COL14A1	COL6A5		TCGA-BR-4184	TCGA-BR-4257	TCGA-BR-4361	TCGA-BR-6452	TCGA-BR-7851	TCGA-CD-A4MG	TCGA-CG-4460	TCGA-CG-5723	TCGA-F1-6177	TCGA-HF-A5NB	TCGA-HU-A4GQ	TCGA-VQ-A8P2	TCGA-VQ-A8PP	TCGA-VQ-A91D
0.0190212	0.511181	0.04	14.63	21	COL15A1	COL5A2		TCGA-BR-4361	TCGA-BR-4368	TCGA-BR-6452	TCGA-BR-7703	TCGA-BR-8081	TCGA-BR-8360	TCGA-BR-8382	TCGA-BR-8591	TCGA-CD-A4MG	TCGA-CG-5721	TCGA-CG-5723	TCGA-CG-5728	TCGA-F1-6874	TCGA-HU-A4G8	TCGA-HU-A4GT	TCGA-HU-A4GU	TCGA-MX-A5UJ	TCGA-VQ-A8P2	TCGA-VQ-A8PT	TCGA-VQ-A91K	TCGA-VQ-A924
0.0331128	1.50117	0.04	13.03	19	COL1A2	COL8A1		TCGA-BR-4184	TCGA-BR-4280	TCGA-BR-4361	TCGA-BR-4370	TCGA-BR-6566	TCGA-BR-8081	TCGA-BR-8363	TCGA-BR-8382	TCGA-CD-A4MG	TCGA-CG-4306	TCGA-CG-5721	TCGA-CG-5726	TCGA-CG-5733	TCGA-D7-A4YY	TCGA-HF-A5NB	TCGA-HU-8602	TCGA-HU-A4GQ	TCGA-VQ-A8PP	TCGA-VQ-A91K
0.0394705	1.49614	0.04	9.1	14	COL4A2	COL8A1		TCGA-BR-4184	TCGA-BR-4257	TCGA-BR-8284	TCGA-BR-8382	TCGA-CD-A4MG	TCGA-CG-4306	TCGA-CG-5726	TCGA-CG-5728	TCGA-D7-A4YY	TCGA-FP-A4BE	TCGA-HF-7132	TCGA-HU-8602	TCGA-HU-A4GQ	TCGA-VQ-A8PP
0.039608	0.553118	0.04	12.92	19	COL4A5	COL5A2		TCGA-B7-A5TJ	TCGA-BR-4361	TCGA-BR-6452	TCGA-BR-7707	TCGA-BR-8081	TCGA-BR-8591	TCGA-CD-A4MG	TCGA-CG-5723	TCGA-D7-A6EY	TCGA-HU-8602	TCGA-HU-A4G8	TCGA-HU-A4GN	TCGA-HU-A4GT	TCGA-HU-A4GU	TCGA-MX-A5UJ	TCGA-SW-A7EA	TCGA-VQ-A8PT	TCGA-VQ-A91K	TCGA-VQ-A924
0.0140295	1.803	0.04	4.19	8	COL5A3	COL9A2		TCGA-CD-A4MG	TCGA-CG-4306	TCGA-D7-A4YV	TCGA-HU-A4G8	TCGA-HU-A4GQ	TCGA-HU-A4GX	TCGA-MX-A5UJ	TCGA-VQ-A8PP
0.0160835	0.586202	0.04	19.5	28	COL6A1	COL7A1		TCGA-B7-5816	TCGA-BR-4368	TCGA-BR-6452	TCGA-BR-6566	TCGA-BR-6802	TCGA-BR-7707	TCGA-BR-8081	TCGA-BR-8361	TCGA-BR-8382	TCGA-BR-8591	TCGA-CD-A4MI	TCGA-CG-4305	TCGA-CG-4306	TCGA-CG-4442	TCGA-CG-4460	TCGA-CG-5721	TCGA-CG-5723	TCGA-FP-A4BE	TCGA-HF-7132	TCGA-HF-A5NB	TCGA-HU-8602	TCGA-HU-A4GU	TCGA-HU-A4H3	TCGA-VQ-A8P2	TCGA-VQ-A8PB	TCGA-VQ-A8PO	TCGA-VQ-A91E	TCGA-VQ-AA6D
0.0388505	0.551646	0.04	15.44	22	COL10A1	COL15A1	COL17A1		TCGA-B7-5816	TCGA-B7-A5TI	TCGA-BR-4280	TCGA-BR-4292	TCGA-BR-4368	TCGA-BR-6452	TCGA-BR-7703	TCGA-BR-7707	TCGA-BR-8360	TCGA-BR-8361	TCGA-BR-8363	TCGA-BR-8382	TCGA-BR-8487	TCGA-CG-5721	TCGA-CG-5728	TCGA-F1-6874	TCGA-HF-A5NB	TCGA-HU-A4GU	TCGA-HU-A4GX	TCGA-R5-A7ZI	TCGA-VQ-A8P2	TCGA-VQ-A91E
0.0451679	0.596351	0.04	17.42	25	COL15A1	COL16A1	COL17A1		TCGA-B7-A5TI	TCGA-BR-4257	TCGA-BR-4280	TCGA-BR-4292	TCGA-BR-4368	TCGA-BR-6452	TCGA-BR-7703	TCGA-BR-7707	TCGA-BR-7851	TCGA-BR-8360	TCGA-BR-8361	TCGA-BR-8382	TCGA-BR-8487	TCGA-CD-A4MJ	TCGA-CG-5721	TCGA-CG-5728	TCGA-F1-6874	TCGA-HF-A5NB	TCGA-HU-A4G8	TCGA-HU-A4G9	TCGA-HU-A4GU	TCGA-HU-A4GX	TCGA-VQ-A8P2	TCGA-VQ-A8PT	TCGA-VQ-A91K
0.0367601	0.630598	0.05	20.09	28	COL11A1	COL16A1	COL4A5		TCGA-B7-A5TJ	TCGA-BR-4201	TCGA-BR-4257	TCGA-BR-4361	TCGA-BR-6452	TCGA-BR-7707	TCGA-BR-7851	TCGA-BR-8361	TCGA-BR-8372	TCGA-BR-8591	TCGA-CD-A4MG	TCGA-CD-A4MJ	TCGA-CG-4305	TCGA-CG-5728	TCGA-D7-A4YY	TCGA-D7-A6EY	TCGA-FP-A4BE	TCGA-HU-8602	TCGA-HU-A4G8	TCGA-HU-A4G9	TCGA-HU-A4GN	TCGA-HU-A4GU	TCGA-HU-A4GX	TCGA-SW-A7EA	TCGA-VQ-A8P2	TCGA-VQ-A8PB	TCGA-VQ-A8PT	TCGA-VQ-A91K
0.0443376	0.666499	0.05	21.73	30	COL11A1	COL4A5	COL6A1		TCGA-B7-5816	TCGA-B7-A5TJ	TCGA-BR-4201	TCGA-BR-4361	TCGA-BR-6452	TCGA-BR-6802	TCGA-BR-7707	TCGA-BR-7851	TCGA-BR-8361	TCGA-BR-8372	TCGA-BR-8382	TCGA-BR-8591	TCGA-CD-A4MG	TCGA-CD-A4MI	TCGA-CG-4305	TCGA-CG-4460	TCGA-CG-5723	TCGA-D7-A4YY	TCGA-D7-A6EY	TCGA-FP-A4BE	TCGA-HF-A5NB	TCGA-HU-8602	TCGA-HU-A4GN	TCGA-HU-A4GU	TCGA-HU-A4GX	TCGA-HU-A4H3	TCGA-SW-A7EA	TCGA-VQ-A8P2	TCGA-VQ-A8PB	TCGA-VQ-A91K

## Sheet: Truncation_MSIH
p	HR	q	Mean_Patients_Q	Patients	Genes			Cases
0.0148406	6.3913e-05	0.01	7	12	COL11A1	COL15A1	COL8A1	TCGA-BR-4370	TCGA-BR-6452	TCGA-BR-6802	TCGA-BR-8361	TCGA-BR-8372	TCGA-BR-8487	TCGA-CG-4442	TCGA-HU-8602	TCGA-HU-A4G9	TCGA-HU-A4GU	TCGA-R5-A7ZI	TCGA-VQ-A8P2
0.036978	0.000109253	0.01	6	11	COL15A1	COL1A1	COL8A1	TCGA-BR-4370	TCGA-BR-6452	TCGA-BR-6802	TCGA-BR-8372	TCGA-BR-8487	TCGA-CG-4442	TCGA-F1-6874	TCGA-HU-8602	TCGA-HU-A4G9	TCGA-VQ-A8P2	TCGA-VQ-AA6D
0.0344278	0.392375	0.01	8.02	13	COL14A1	COL17A1	COL5A2	TCGA-BR-4368	TCGA-BR-6852	TCGA-BR-7703	TCGA-BR-7707	TCGA-BR-8368	TCGA-CG-5721	TCGA-CG-5726	TCGA-HU-A4G9	TCGA-MX-A5UJ	TCGA-VQ-A8P2	TCGA-VQ-A8PT	TCGA-VQ-A91K	TCGA-VQ-AA6D
0.0209298	0.000107003	0.02	5.24	10	COL11A1	COL5A2		TCGA-BR-7703	TCGA-BR-8361	TCGA-BR-8368	TCGA-BR-8487	TCGA-HU-A4GU	TCGA-MX-A5UJ	TCGA-R5-A7ZI	TCGA-VQ-A8P2	TCGA-VQ-A8PT
0.032501	0.000108683	0.02	4.64	9	COL11A1	COL15A1	COL6A2	TCGA-BR-6802	TCGA-BR-8361	TCGA-BR-8372	TCGA-BR-8487	TCGA-CG-4442	TCGA-HU-A4G9	TCGA-HU-A4GU	TCGA-R5-A7ZI	TCGA-VQ-A8P2
0.0454375	0.502888	0.02	9.34	15	COL11A1	COL12A1	COL15A1	TCGA-BR-4362	TCGA-BR-6452	TCGA-BR-6802	TCGA-BR-8361	TCGA-BR-8372	TCGA-BR-8487	TCGA-BR-8591	TCGA-CD-A4MG	TCGA-CG-4306	TCGA-CG-4442	TCGA-CG-5723	TCGA-CG-5728	TCGA-HU-A4G9	TCGA-HU-A4GU	TCGA-R5-A7ZI
0.0340938	0.542499	0.02	12.13	18	COL14A1	COL4A1	COL5A2	TCGA-BR-4362	TCGA-BR-4368	TCGA-BR-6852	TCGA-BR-7703	TCGA-BR-7707	TCGA-BR-7851	TCGA-BR-8361	TCGA-BR-8368	TCGA-CD-A4MG	TCGA-CG-5721	TCGA-CG-5723	TCGA-CG-5726	TCGA-CG-5728	TCGA-HU-A4GN	TCGA-MX-A5UJ	TCGA-VQ-A8P2	TCGA-VQ-A8PT	TCGA-VQ-A91K
0.0385632	0.398473	0.03	8.16	13	COL14A1	COL15A1	COL1A1	TCGA-BR-4368	TCGA-BR-6452	TCGA-BR-6802	TCGA-BR-7707	TCGA-BR-8372	TCGA-CG-4442	TCGA-CG-5721	TCGA-CG-5726	TCGA-F1-6874	TCGA-HU-A4G9	TCGA-VQ-A8P2	TCGA-VQ-A91K	TCGA-VQ-AA6D
0.0388218	0.496725	0.03	9.98	15	COL15A1	COL1A1	COL4A1	TCGA-BR-4362	TCGA-BR-6452	TCGA-BR-6802	TCGA-BR-7851	TCGA-BR-8361	TCGA-BR-8372	TCGA-CD-A4MG	TCGA-CG-4442	TCGA-CG-5723	TCGA-CG-5728	TCGA-F1-6874	TCGA-HU-A4G9	TCGA-HU-A4GN	TCGA-VQ-A8P2	TCGA-VQ-AA6D
0.0363995	0.00010923	0.04	2.88	7	COL15A1	COL18A1	COL6A2	TCGA-BR-6802	TCGA-BR-8372	TCGA-CG-4442	TCGA-CG-5723	TCGA-HU-A4G9	TCGA-VQ-A8P2	TCGA-VQ-A8PT
0.0381581	0.000109851	0.04	4.67	9	COL11A1	COL15A1	COL6A1	TCGA-BR-6802	TCGA-BR-8361	TCGA-BR-8372	TCGA-BR-8487	TCGA-CG-4442	TCGA-HU-A4G8	TCGA-HU-A4G9	TCGA-HU-A4GU	TCGA-R5-A7ZI
0.0472177	0.407209	0.04	4.56	9	COL15A1	COL18A1	COL3A1	TCGA-BR-4257	TCGA-BR-6802	TCGA-BR-8372	TCGA-CG-4442	TCGA-CG-5723	TCGA-HU-A4G9	TCGA-HU-A4GN	TCGA-R5-A7ZI	TCGA-VQ-A8PT
0.0443642	0.504835	0.04	8.66	14	COL4A1	COL5A2	COL6A1	TCGA-BR-4362	TCGA-BR-6852	TCGA-BR-7703	TCGA-BR-7851	TCGA-BR-8361	TCGA-BR-8368	TCGA-CD-A4MG	TCGA-CG-5723	TCGA-CG-5728	TCGA-HU-A4G8	TCGA-HU-A4GN	TCGA-MX-A5UJ	TCGA-VQ-A8P2	TCGA-VQ-A8PT
0.0228199	0.000106701	0.05	5.42	10	COL15A1	COL5A2		TCGA-BR-6852	TCGA-BR-7703	TCGA-BR-8368	TCGA-BR-8372	TCGA-CG-4442	TCGA-HU-A4G9	TCGA-MX-A5UJ	TCGA-VQ-A8P2	TCGA-VQ-A8PT
0.0258162	0.000108189	0.05	3.76	8	COL18A1	COL5A2		TCGA-BR-7703	TCGA-BR-8368	TCGA-CG-5723	TCGA-HU-A4G9	TCGA-MX-A5UJ	TCGA-VQ-A8P2	TCGA-VQ-A8PT
0.0380889	0.000109341	0.05	4.43	9	COL15A1	COL1A1	COL6A1	TCGA-BR-6452	TCGA-BR-6802	TCGA-BR-8372	TCGA-CG-4442	TCGA-F1-6874	TCGA-HU-A4G8	TCGA-HU-A4G9	TCGA-VQ-A8P2	TCGA-VQ-AA6D
0.0412199	0.000109406	0.05	5.53	10	COL15A1	COL6A1	COL8A1	TCGA-BR-4370	TCGA-BR-6452	TCGA-BR-6802	TCGA-BR-8372	TCGA-BR-8487	TCGA-CG-4442	TCGA-HU-8602	TCGA-HU-A4G8	TCGA-HU-A4G9	TCGA-VQ-A8P2
0.0497891	0.000110712	0.05	4.76	9	COL11A1	COL15A1	COL9A2	TCGA-BR-6802	TCGA-BR-8361	TCGA-BR-8372	TCGA-BR-8487	TCGA-CG-4442	TCGA-CG-5721	TCGA-HU-A4G9	TCGA-HU-A4GU	TCGA-R5-A7ZI
0.0390127	0.399024	0.05	7.77	13	COL11A1	COL14A1	COL8A1	TCGA-BR-4368	TCGA-BR-4370	TCGA-BR-6452	TCGA-BR-7707	TCGA-BR-8361	TCGA-BR-8487	TCGA-CG-5721	TCGA-CG-5726	TCGA-HU-8602	TCGA-HU-A4GU	TCGA-R5-A7ZI	TCGA-VQ-A8P2	TCGA-VQ-A91K
0.0356222	0.488687	0.05	9.61	15	COL11A1	COL15A1	COL4A1	TCGA-BR-4362	TCGA-BR-6802	TCGA-BR-7851	TCGA-BR-8361	TCGA-BR-8372	TCGA-BR-8487	TCGA-CD-A4MG	TCGA-CG-4442	TCGA-CG-5723	TCGA-CG-5728	TCGA-HU-A4G9	TCGA-HU-A4GN	TCGA-HU-A4GU	TCGA-R5-A7ZI	TCGA-VQ-A8P2
0.0452713	0.505581	0.05	8.87	14	COL14A1	COL3A1	COL5A2	TCGA-BR-4257	TCGA-BR-4368	TCGA-BR-6852	TCGA-BR-7703	TCGA-BR-7707	TCGA-BR-8368	TCGA-CG-5721	TCGA-CG-5726	TCGA-HU-A4GN	TCGA-MX-A5UJ	TCGA-R5-A7ZI	TCGA-VQ-A8P2	TCGA-VQ-A8PT	TCGA-VQ-A91K
0.0424914	0.555159	0.05	12.92	19	COL12A1	COL14A1	COL5A2	TCGA-BR-4362	TCGA-BR-4368	TCGA-BR-6452	TCGA-BR-6852	TCGA-BR-7703	TCGA-BR-7707	TCGA-BR-8368	TCGA-BR-8487	TCGA-BR-8591	TCGA-CD-A4MG	TCGA-CG-4306	TCGA-CG-5721	TCGA-CG-5723	TCGA-CG-5726	TCGA-CG-5728	TCGA-MX-A5UJ	TCGA-VQ-A8P2	TCGA-VQ-A8PT	TCGA-VQ-A91K
0.0111549	1.81787	0.05	4.68	9	COL4A5	COL5A3	COL8A2	TCGA-BR-4256	TCGA-BR-4362	TCGA-BR-8284	TCGA-BR-8363	TCGA-BR-8487	TCGA-CG-4306	TCGA-CG-4460	TCGA-HU-8602	TCGA-VQ-A8P2
0.0199994	1.81953	0.05	2.8	7	COL4A5	COL5A3	COL9A2	TCGA-BR-4256	TCGA-BR-8284	TCGA-BR-8363	TCGA-CG-4306	TCGA-CG-5721	TCGA-HU-8602	TCGA-VQ-A8P2
